# Supplementary material for: Linked Mutations in the Ebola Virus Polymerase Are Associated with Organ Specific Phenotypes
Source: Microbiol Spectr. 2023 Mar 22;11(2):e04154-22. doi: 10.1128/spectrum.04154-22 (PMC10101120; doi:10.1128/spectrum.04154-22)
Supplement: Supplemental file 2 — Tables S1 to S21. Download spectrum.04154-22-s0002.xlsx, XLSX file, 3.1 MB [file spectrum.04154-22-s0002.xlsx]

## Sheet: Supplementary Table 1
Virus infection	Virus ID	Cage #	Sex	Ferret ID	Day of tissue sample collection
Ebov WT	Wt	1	FEMALE	479	day7
				376	day7
				451	day7
Ebov WT	Wt	2	MALE	749	day7
				591	day7
				750	day7
Ebov GP A82V	G82	3	FEMALE	491	dya6.8-7.8
				561	dya6.8-7.8
				467	dya6.8-7.8
Ebov GP A82V	G82	4	MALE	548	dya6.8-7.8
				754	dya6.8-7.8
				755	dya6.8-7.8
Ebov NP R111C	N111	5	FEMALE	546	day7
				534	day7
				484	day7
Ebov NP R111C	N111	6	MALE	549	day7
				648	day7
				515	day7
Ebov L D759G	L759	7	FEMALE	371	8.4-9.6
				375	8.4-9.6
				485	8.4-9.6
Ebov L D759G	L759	8	MALE	516	8.4-9.6
				752	8.4-9.6
				802	8.4-9.6

## Sheet: Supplementary Table 2
Sample ID	Ferret ID	Organ	Sex	Mutant	Days
ST1	467	Liver	F	G82	dya6.8-7.8
ST2	467	Kidney	F	G82	dya6.8-7.8
ST3	467	Spleen	F	G82	dya6.8-7.8
ST4	467	Lung	F	G82	dya6.8-7.8
ST5	491	Liver	F	G82	dya6.8-7.8
ST6	491	Kidney	F	G82	dya6.8-7.8
ST7	491	Spleen	F	G82	dya6.8-7.8
ST8	491	Lung	F	G82	dya6.8-7.8
ST9	561	Liver	F	G82	dya6.8-7.8
ST10	561	Kidney	F	G82	dya6.8-7.8
ST11	561	Spleen	F	G82	dya6.8-7.8
ST12	561	Lung	F	G82	dya6.8-7.8
ST13	754	Liver	M	G82	dya6.8-7.8
ST14	754	Kidney	M	G82	dya6.8-7.8
ST15	754	Spleen	M	G82	dya6.8-7.8
ST16	754	Lung	M	G82	dya6.8-7.8
ST17	548	Liver	M	G82	dya6.8-7.8
ST18	548	Kidney	M	G82	dya6.8-7.8
ST19	548	Spleen	M	G82	dya6.8-7.8
ST20	548	Lung	M	G82	dya6.8-7.8
ST21	755	Liver	M	G82	dya6.8-7.8
ST22	755	Kidney	M	G82	dya6.8-7.8
ST23	755	Spleen	M	G82	dya6.8-7.8
ST24	755	Lung	M	G82	dya6.8-7.8
ST25	485	Liver	F	L759	8.4-9.6
ST26	485	Spleen	F	L759	8.4-9.6
ST27	485	Kidney	F	L759	8.4-9.6
ST28	485	Lung	F	L759	8.4-9.6
ST29	371	Liver	F	L759	8.4-9.6
ST30	371	Spleen	F	L759	8.4-9.6
ST31	371	Kidney	F	L759	8.4-9.6
ST32	371	Lung	F	L759	8.4-9.6
ST33	375	Liver	F	L759	8.4-9.6
ST34	375	Spleen	F	L759	8.4-9.6
ST35	375	Kidney	F	L759	8.4-9.6
ST36	375	Lung	F	L759	8.4-9.6
ST37	516	Liver	M	L759	8.4-9.6
ST38	516	Spleen	M	L759	8.4-9.6
ST39	516	Kidney	M	L759	8.4-9.6
ST40	516	Lung	M	L759	8.4-9.6
ST41	802	Liver	M	L759	8.4-9.6
ST42	802	Spleen	M	L759	8.4-9.6
ST43	802	Kidney	M	L759	8.4-9.6
ST44	802	Lung	M	L759	8.4-9.6
ST45	752	Liver	M	L759	8.4-9.6
ST46	752	Kidney	M	L759	8.4-9.6
ST47	752	Spleen	M	L759	8.4-9.6
ST48	752	Lung	M	L759	8.4-9.6
ST49	546	Liver	F	N111	day7
ST50	546	Kidney	F	N111	day7
ST51	546	Spleen	F	N111	day7
ST52	546	Lung	F	N111	day7
ST53	484	Liver	F	N111	day7
ST54	484	Kidney	F	N111	day7
ST55	484	Spleen	F	N111	day7
ST56	484	Lung	F	N111	day7
ST57	534	Liver	F	N111	day7
ST58	534	Kidney	F	N111	day7
ST59	534	Spleen	F	N111	day7
ST60	534	Lung	F	N111	day7
ST61	549	Liver	M	N111	day7
ST62	549	Kidney	M	N111	day7
ST63	549	Spleen	M	N111	day7
ST64	549	Lung	M	N111	day7
ST65	648	Liver	M	N111	day7
ST66	648	Kidney	M	N111	day7
ST67	648	Spleen	M	N111	day7
ST68	648	Lung	M	N111	day7
ST69	515	Liver	M	N111	day7
ST70	515	Kidney	M	N111	day7
ST71	515	Spleen	M	N111	day7
ST72	515	Lung	M	N111	day7
ST73	376	Liver	F	Wt	day7
ST74	376	Kidney	F	Wt	day7
ST75	376	Spleen	F	Wt	day7
ST76	376	Lung	F	Wt	day7
ST77	479	Liver	F	Wt	day7
ST78	479	Kidney	F	Wt	day7
ST79	479	Spleen	F	Wt	day7
ST80	479	Lung	F	Wt	day7
ST81	451	Liver	F	Wt	day7
ST82	451	Kidney	F	Wt	day7
ST83	451	Spleen	F	Wt	day7
ST84	451	Lung	F	Wt	day7
ST85	749	Liver	M	Wt	day7
ST86	749	Kidney	M	Wt	day7
ST87	749	Spleen	M	Wt	day7
ST88	749	Lung	M	Wt	day7
ST89	750	Liver	M	Wt	day7
ST90	750	Kidney	M	Wt	day7
ST91	750	Spleen	M	Wt	day7
ST92	750	Lung	M	Wt	day7
ST93	591	Liver	M	Wt	day7
ST94	591	Kidney	M	Wt	day7
ST95	591	Spleen	M	Wt	day7
ST96	591	Lung	M	Wt	day7

## Sheet: Supplementary Table 3
Sample ID	Animal_ID	DPI	SEX	VIRUS_group
SB1	467	0	Female	G82
SB2	467	3	Female	G82
SB3	467	5	Female	G82
SB4	467	7	Female	G82
SB5	491	3	Female	G82
SB6	548	3	Male	G82
SB7	548	5	Male	G82
SB8	561	5	Female	G82
SB9	754	5	Male	G82
SB10	755	3	Male	G82
SB11	755	7	Male	G82
SB12	755	TER	Male	G82
SB13	755	TER	Male	G82
SB14	371	0	Female	L759
SB15	371	3	Female	L759
SB16	371	5	Female	L759
SB17	371	7	Female	L759
SB18	375	0	Female	L759
SB19	375	3	Female	L759
SB20	375	5	Female	L759
SB21	485	0	Female	L759
SB22	485	3	Female	L759
SB23	485	5	Female	L759
SB24	485	7	Female	L759
SB25	485	TER	Female	L759
SB26	516	0	Male	L759
SB27	516	3	Male	L759
SB28	516	5	Male	L759
SB29	516	7	Male	L759
SB30	752	0	Male	L759
SB31	752	3	Male	L759
SB32	752	5	Male	L759
SB33	752	7	Male	L759
SB34	752	TER	Male	L759
SB35	752	9	Male	L759
SB36	802	0	Male	L759
SB37	802	3	Male	L759
SB38	802	5	Male	L759
SB39	802	TER	Male	L759
SB40	802	7	Male	L759
SB41	484	0	Female	N111
SB42	484	5	Female	N111
SB43	515	0	Male	N111
SB44	515	3	Male	N111
SB45	515	5	Male	N111
SB46	534	0	Female	N111
SB47	534	3	Female	N111
SB48	534	5	Female	N111
SB49	546	0	Female	N111
SB50	546	5	Female	N111
SB51	549	0	Female	N111
SB52	549	3	Female	N111
SB53	549	5	Female	N111
SB54	648	0	Male	N111
SB55	648	3	Male	N111
SB56	376	0	Female	WT
SB57	376	3	Female	WT
SB58	376	5	Female	WT
SB59	451	0	Female	WT
SB60	451	3	Female	WT
SB61	451	5	Female	WT
SB62	479	5	Female	WT
SB63	479	7	Female	WT
SB64	591	3	Male	WT
SB65	591	5	Male	WT
SB66	749	0	Male	WT
SB67	749	3	Male	WT
SB68	749	5	Male	WT
SB69	750	0	Male	WT
SB70	750	3	Male	WT
SB71	750	5	Male	WT
SB72	750	7	Male	WT

## Sheet: Supplementary Table 4
Sample ID	Ferret ID	Organ	Mutant	Frequency					Site coverage
				A	C	G	U	-
ST25	485	Liver	L759	0.000508	0	0.000381	0.99898	0.000127	7866
ST26	485	Spleen	L759	0.00139	0	0.000464	0.99814	0	2155
ST27	485	Kidney	L759	0	0	0	1	0	332
ST28	485	Lung	L759	0.000908	0	0	0.99909	0	1101
ST29	371	Liver	L759	0.000492	0	0.000492	0.99889	0.000123	8121
ST30	371	Spleen	L759	0.00151	0	0.000504	0.99798	0	1982
ST31	371	Kidney	L759	0.0028	0	0.0028	0.99439	0	357
ST32	371	Lung	L759	0	0	0	1	0	401
ST33	375	Liver	L759	0.000587	0	0.000587	0.99882	0	5104
ST34	375	Spleen	L759	0	0	0	1	0	1702
ST35	375	Kidney	L759	0	0	0	1	0	356
ST36	375	Lung	L759	0.00167	0	0	0.99832	0	597
ST37	516	Liver	L759	0.000412	0	0.000309	0.99927	0	9688
ST38	516	Spleen	L759	0	0.000522	0.00139	0.99808	0	5744
ST39	516	Kidney	L759	0	0	0.00124	0.99875	0	1601
ST40	516	Lung	L759	0	0.000424	0.000424	0.99915	0	2358
ST41	802	Liver	L759	0.000268	0.000201	0.00107	0.99819	0.000268	14920
ST42	802	Spleen	L759	0.000561	0.000187	0.00112	0.99794	0.000187	5344
ST43	802	Kidney	L759	0	0	0.000861	0.99913	0	1161
ST44	802	Lung	L759	0.000544	0	0.000544	0.99836	0.000544	1837
ST45	752	Liver	L759	0.000363	0	0.000363	0.99927	0	5505
ST46	752	Kidney	L759	0.00131	0	0.00131	0.99604	0.00131	759
ST47	752	Spleen	L759	0	0	0.000317	0.99968	0	3148
ST48	752	Lung	L759	0.000654	0	0.000654	0.99869	0	1527
SB23	485	Blood_Day5	L759	0	0	0	1	0	1
SB17	371	Blood_Day7	L759	0	0	0.04347	0.95652	0	23
SB24	485	Blood_Day7	L759	0	0	0	1	0	80
SB29	516	Blood_Day7	L759	0	0	0	1	0	19
SB33	752	Blood_Day7	L759	0	0.00436	0	0.99563	0	229
SB40	802	Blood_Day7	L759	0	0	0	1	0	229
SB35	752	Blood_Day9	L759	0	0	0	1	0	20
SB39	802	Blood_TER	L759	0.00078	0	0	0.99882	39000	2561
SB34	752	Blood_TER	L759	0.000443	0.000221	0.000443	0.99889	0	4507
SB25	485	Blood_TER	L759	0	0	0	1	0	413
Wt	-	Virus stock	Wt	0	0	1	0	0	8
A	-	Virus stock	G82	0.000836	0.000143	0.00234	0.99658	9.55e-05	41863
B	-	Virus stock	G82	0.000522	0.000249	0.000704	0.99836	0.000159	44004
ST13	754	Liver	G82	6.05e-05	0.000121	0.99848	0.00133	0	16525
ST14	754	Kidney	G82	0	0	0.99768	0.00231	0	3020
ST15	754	Spleen	G82	0.000133	0.000133	0.99866	0.00107	0	7471
ST16	754	Lung	G82	0	0.000277	0.99777	0.00194	0	3602
ST17	548	Liver	G82	0	0	0.99794	0.00194	0.000114	8746
ST18	548	Kidney	G82	0.0018	0	0.99549	0.0027	0	1111
ST19	548	Spleen	G82	0	0	0.99683	0.00316	0	4420
ST20	548	Lung	G82	0	0	0.99841	0.00158	0	1898
ST1	467	Liver	G82	0.00013	0.000196	0.99686	0.0028	0	15304
ST2	467	Kidney	G82	0	0	0.99827	0.00172	0	1740
ST3	467	Spleen	G82	0.00021	0.00021	0.99852	0.00105	0	4740
ST4	467	Lung	G82	0	0	0.99862	0.00137	0	2175
ST5	491	Liver	G82	0.000212	0.000353	0.99703	0.0024	0	14149
ST6	491	Kidney	G82	0	0	0.99892	0.00107	0	1852
ST7	491	Spleen	G82	0	0	0.99922	0.000772	0	5181
ST8	491	Lung	G82	0	0	0.99884	0.00115	0	2593
ST9	561	Liver	G82	0	0.000299	0.99805	0.00164	0	13368
ST10	561	Kidney	G82	0	0	1	0	0	997
ST11	561	Spleen	G82	0	0.000193	0.99825	0.00154	0	5164
ST12	561	Lung	G82	0.001	0	0.99747	0.00151	0	1984
ST21	755	Liver	G82	0.000241	0.000241	0.99758	0.00193	0	4145
ST22	755	Kidney	G82	0.000927	0	0.99814	0.000927	0	1078
ST23	755	Spleen	G82	0	0	0.99894	0.00105	0	1900
ST24	755	Lung	G82	0	0	0.99808	0.00191	0	1569
SB7	548	Blood_Day5	G82	0	0	1	0	0	388
SB8	561	Blood_Day5	G82	0	0	1	0	0	1
SB3	467	Blood_Day5	G82	0	0	1	0	0	76
SB11	755	Blood_Day7	G82	0.00129	0	0.9987	0	0	2323
SB4	467	Blood_Day7	G82	0	0	0.99253	0.00746	0	134
SB12	755	Blood_TER	G82	0.00129	0.000204	0.99542	0.00306	0	14658
SB13	755	Blood_TER	G82	0	0	1	0	0	98
Wt	-	Virus stock	Wt	0	0	1	0	0	8
A	-	Virus stock	G82	0.00018	0.000108	0.99877	0.00094	0	27653
B	-	Virus stock	G82	9.99e-05	0.000333	0.99686	0.00269	0	30016
ST61	549	Liver	N111	0	0.000226	0.99818	0.00136	0.000226	4409
ST62	549	Kidney	N111	0	0	1	0	0	133
ST63	549	Spleen	N111	0	0.000623	0.9975	0.00187	0	1603
ST64	549	Lung	N111	0	0	1	0	0	416
ST65	648	Liver	N111	0	0	1	0	0	2032
ST66	648	Kidney	N111	0	0	1	0	0	184
ST67	648	Spleen	N111	0.0019	0	0.99619	0.0019	0	525
ST68	648	Lung	N111	0.000753	0.000753	0.99774	0.000753	0	1328
ST69	515	Liver	N111	0.000141	0	0.99971	0.000141	0	7085
ST70	515	Kidney	N111	0	0	0.99841	0.00158	0	629
ST71	515	Spleen	N111	0	0	0.99921	0.000783	0	2554
ST72	515	Lung	N111	0.000818	0	0.99918	0	0	1222
ST49	546	Liver	N111	0	0.000223	0.9991	0.000671	0	4469
ST50	546	Kidney	N111	0	0	0.99523	0.00476	0	210
ST51	546	Spleen	N111	0.00202	0	0.99595	0.00101	0.00101	989
ST52	546	Lung	N111	0	0	1	0	0	336
ST53	484	Liver	N111	0.000312	0	0.99874	0.000937	0	3199
ST54	484	Kidney	N111	0	0	0.99428	0.00571	0	175
ST55	484	Spleen	N111	0	0	0.99812	0.00187	0	1066
ST56	484	Lung	N111	0	0	0.99732	0.00267	0	374
ST57	534	Liver	N111	0	0	0.99764	0.00235	0	2551
ST58	534	Kidney	N111	0	0	1	0	0	44
ST59	534	Spleen	N111	0	0	1	0	0	413
ST60	534	Lung	N111	0	0	1	0	0	115
SB42	484	Blood_Day5	N111	0	0	1	0	0	5
SB45	515	Blood_Day5	N111	0	0	1	0	0	17
SB50	546	Blood_Day5	N111	0	0	1	0	0	26
Wt	-	Virus stock	Wt	0	0	1	0	0	8
A	-	Virus stock	G82	0.000188	0.000376	0.99637	0.00305	0	42525
B	-	Virus stock	G82	0.000109	0.000145	0.99839	0.00134	0	27474
ST85	749	Liver	WT	5.52e-05	0.000165	0.99801	0.00176	0	18093
ST86	749	Kidney	WT	0.00035	0	0.99719	0.00245	0	2851
ST87	749	Spleen	WT	0.000142	0.000142	0.99758	0.00213	0	7031
ST88	749	Lung	WT	0	0.000252	0.99747	0.00227	0	3959
ST73	376	Liver	WT	0.000208	0.000208	0.99708	0.00239	0.000104	9598
ST74	376	Kidney	WT	0	0	0.99823	0.00176	0	565
ST75	376	Spleen	WT	0	0.000731	0.99707	0.00219	0	2735
ST76	376	Lung	WT	0	0	0.99777	0.00222	0	897
ST89	750	Liver	WT	0.000229	0.000229	0.99816	0.000917	0.000458	4361
ST90	750	Kidney	WT	0	0	1	0	0	607
ST91	750	Spleen	WT	0.000422	0	0.99788	0.00168	0	2367
ST92	750	Lung	WT	0	0	0.99461	0.00538	0	743
ST93	591	Liver	WT	0.000289	0	0.99913	0.000579	0	3450
ST94	591	Kidney	WT	0	0	1	0	0	96
ST95	591	Spleen	WT	0	0	0.9986	0.00139	0	1429
ST96	591	Lung	WT	0	0	1	0	0	305
ST77	479	Liver	WT	0	0	0.99895	0.00104	0	4778
ST78	479	Kidney	WT	0	0	1	0	0	184
ST79	479	Spleen	WT	0.000357	0.000357	0.99749	0.00178	0	2797
ST80	479	Lung	WT	0	0	0.99608	0.00391	0	511
ST81	451	Liver	WT	0.000366	0.000122	0.99816	0.00134	0	8190
ST82	451	Kidney	WT	0.000676	0	0.99932	0	0	1479
ST83	451	Spleen	WT	0.000199	0.000199	0.9984	0.00119	0	5006
ST84	451	Lung	WT	0	0	0.99788	0.00211	0	3309
SB68	749	Blood_Day5	WT	0	0	0.99849	0.0015	0	665
SB65	591	Blood_Day5	WT	0	0	1	0	0	3
SB71	750	Blood_Day5	WT	0	0	1	0	0	33
SB61	451	Blood_Day5	WT	0	0	0.98648	0.01351	0	74
SB72	750	Blood_Day7	WT	0	0	1	0	0	63
SB63	479	Blood_Day7	WT	0.000376	0.000376	0.99699	0.00225	0	2659
SB58	376	Blood_Day5	WT	0	0	1	0	0	34
Virus	stock	WT		0	0	1	0	0	8

## Sheet: Supplementary Table 5
Sample ID	Ferret ID	Organ	Mutant	Frequency					Site coverage
				A	C	G	U	-
ST13	754	Liver	G82	0.0012	0	9.24e-05	0.9987	0	10811
ST14	754	Kidney	G82	0.00115	0.000287	0	0.99856	0	3473
ST15	754	Spleen	G82	0.000581	0.000145	0	0.99927	0	6877
ST16	754	Lung	G82	0.000898	0	0	0.9991	0	4453
ST17	548	Liver	G82	0.00108	0	0.000135	0.99877	0	7355
ST18	548	Kidney	G82	0.000619	0	0	0.99938	0	1615
ST19	548	Spleen	G82	0.00044	0.00022	0	0.99933	0	4544
ST20	548	Lung	G82	0.000348	0	0	0.99965	0	2871
ST1	467	Liver	G82	0.000638	9.11e-05	0.000273	0.9989	9.11e-05	10971
ST2	467	Kidney	G82	0.000462	0	0	0.99953	0	2162
ST3	467	Spleen	G82	0.00115	0	0	0.99884	0	5191
ST4	467	Lung	G82	0.00062	0	0.00031	0.99906	0	3221
ST5	491	Liver	G82	0.000403	0	0.0001	0.99949	0	9916
ST6	491	Kidney	G82	0.000863	0	0	0.99913	0	2317
ST7	491	Spleen	G82	0.00055	0	0	0.99944	0	5451
ST8	491	Lung	G82	0.00027	0	0.00027	0.99945	0	3694
ST9	561	Liver	G82	0.00082	0	0	0.99917	0	9752
ST10	561	Kidney	G82	0.000625	0	0	0.99937	0	1598
ST11	561	Spleen	G82	0.000709	0.000177	0	0.99911	0	5635
ST12	561	Lung	G82	0.000324	0	0.000648	0.99902	0	3086
ST21	755	Liver	G82	0.000402	0	0.000201	0.99939	0	4967
ST22	755	Kidney	G82	0.00121	0	0	0.99878	0	1652
ST23	755	Spleen	G82	0	0	0	1	0	2854
ST24	755	Lung	G82	0.00114	0	0	0.99885	0	2629
SB3	467	Blood_Day5	G82	0	0	0	1	0	30
SB7	548	Blood_Day5	G82	0	0	0	1	0	254
SB4	467	Blood_Day7	G82	0	0	0	1	0	427
SB11	755	Blood_Day7	G82	0	0.000675	0	0.99932	0	1481
SB12	755	Blood_TER	G82	0.000219	0.000109	0.000219	0.99945	0	9102
SB13	755	Blood_TER	G82	0	0	0	1	0	123
Wt	-	Virus stock	Wt	0	0	0	1	0	9
A	-	Virus stock	G82	0.000695	7.72e-05	0.000231	0.99899	0	12944
B	-	Virus stock	G82	0.000698	0.000232	0.000155	0.99891	0	12881
ST25	485	Liver	L759	0.000488	0	0	0.99951	0	6140
ST26	485	Spleen	L759	0.000447	0.000447	0	0.9991	0	2236
ST27	485	Kidney	L759	0	0	0	1	0	453
ST28	485	Lung	L759	0	0	0	1	0	1342
ST29	371	Liver	L759	0.000945	0.47542	0.000315	0.52331	0	6348
ST30	371	Spleen	L759	0.000494	0.46808	0.000494	0.53092	0	2021
ST31	371	Kidney	L759	0.00246	0.42962	0	0.5679	0	405
ST32	371	Lung	L759	0	0.44181	0	0.55818	0	464
ST33	375	Liver	L759	0.00116	0.000233	0	0.99859	0	4280
ST34	375	Spleen	L759	0	0	0.000577	0.99942	0	1732
ST35	375	Kidney	L759	0.00396	0	0	0.99603	0	505
ST36	375	Lung	L759	0.00125	0	0	0.99874	0	794
ST37	516	Liver	L759	0.000451	0.00015	0.00015	0.99924	0	6651
ST38	516	Spleen	L759	0.000658	0	0	0.99934	0	4559
ST39	516	Kidney	L759	0.000668	0	0	0.99933	0	1497
ST40	516	Lung	L759	0.0021	0	0	0.99789	0	2374
ST41	802	Liver	L759	0.000222	0.000111	0.000111	0.99955	0	8976
ST42	802	Spleen	L759	0.000452	0	0	0.99954	0	4417
ST43	802	Kidney	L759	0.000837	0	0	0.99916	0	1194
ST44	802	Lung	L759	0	0	0	1	0	1942
ST45	752	Liver	L759	0.00137	0.000229	0	0.99839	0	4359
ST46	752	Kidney	L759	0	0	0	1	0	798
ST47	752	Spleen	L759	0.00138	0.000347	0	0.99791	0.000347	2878
ST48	752	Lung	L759	0.00171	0	0	0.99828	0	1749
SB17	371	Blood_Day7	L759	0	0.52941	0	0.47058	0	17
SB24	485	Blood_Day7	L759	0	0	0	1	0	55
SB29	516	Blood_Day7	L759	0	0	0	1	0	13
SB33	752	Blood_Day7	L759	0	0	0	1	0	255
SB40	802	Blood_Day7	L759	0.00518	0	0	0.99481	0	193
SB35	752	Blood_Day9	L759	0	0	0	1	0	8
SB25	485	Blood_TER	L759	0	0	0	1	0	512
SB34	752	Blood_TER	L759	0	0	0	1	0	2634
SB39	802	Blood_TER	L759	0	0	0	1	0	1584
Wt	-	Virus stock	Wt	0	0	0	1	0	9
A	-	Virus stock	L759	0.000634	0.0042	0.000172	0.99498	0	17350
B	-	Virus stock	L759	0.000918	0.00362	0.000102	0.99535	0	19605
ST61	549	Liver	N111	0.000923	0.000184	0	0.99889	0	5415
ST62	549	Kidney	N111	0	0.00245	0	0.99754	0	407
ST63	549	Spleen	N111	0.000772	0	0	0.99922	0	2590
ST64	549	Lung	N111	0	0	0	1	0	967
ST65	648	Liver	N111	0.000656	0.000328	0	0.99901	0	3046
ST66	648	Kidney	N111	0	0	0	1	0	452
ST67	648	Spleen	N111	0	0	0	1	0	957
ST68	648	Lung	N111	0.00132	0	0	0.99867	0	2256
ST69	515	Liver	N111	0.000725	0.000435	0	0.99883	0	6895
ST70	515	Kidney	N111	0.000984	0	0	0.99901	0	1016
ST71	515	Spleen	N111	0.000296	0	0	0.9997	0	3374
ST72	515	Lung	N111	0	0	0	1	0	2096
ST49	546	Liver	N111	0.00153	0.000192	0	0.99826	0	5198
ST50	546	Kidney	N111	0.00238	0	0	0.99761	0	419
ST51	546	Spleen	N111	0.000555	0	0	0.99944	0	1799
ST52	546	Lung	N111	0.00124	0	0	0.99875	0	802
ST53	484	Liver	N111	0.000489	0	0	0.99951	0	4087
ST54	484	Kidney	N111	0	0	0	1	0	310
ST55	484	Spleen	N111	0.00178	0	0	0.99821	0	1676
ST56	484	Lung	N111	0.00116	0	0	0.99883	0	857
ST57	534	Liver	N111	0.000581	0.00029	0	0.99912	0	3438
ST58	534	Kidney	N111	0	0	0	1	0	130
ST59	534	Spleen	N111	0.00116	0	0	0.99883	0	860
ST60	534	Lung	N111	0	0	0	1	0	386
SB42	484	Blood_Day5	N111	0	0	0	1	0	1
SB45	515	Blood_Day5	N111	0	0	0	1	0	4
SB50	546	Blood_Day5	N111	0	0	0	1	0	11
Wt	-	Virus stock	Wt	0	0	0	1	0	9
A	-	Virus stock	N111	0.000992	5.51e-05	0.000165	0.99878	0	18138
B	-	Virus stock	N111	0.000934	7.78e-05	7.78e-05	0.9989	0	12843
ST85	749	Liver	Wt	0.000715	0.000238	7.94e-05	0.99896	0	12586
ST86	749	Kidney	Wt	0.000899	0	0	0.9988	0.000299	3336
ST87	749	Spleen	Wt	0.000431	0.000143	0	0.99942	0	6945
ST88	749	Lung	Wt	0.000598	0.000199	0	0.9992	0	5010
ST73	376	Liver	Wt	0.000461	0	0	0.99953	0	8668
ST74	376	Kidney	Wt	0.00104	0.00104	0.00104	0.99687	0	961
ST75	376	Spleen	Wt	0.000896	0	0	0.9991	0	3347
ST76	376	Lung	Wt	0.00172	0.000576	0	0.99769	0	1736
ST89	750	Liver	Wt	0.000591	0	0	0.9994	0	5070
ST90	750	Kidney	Wt	0	0	0.000938	0.99906	0	1066
ST91	750	Spleen	Wt	0	0.000677	0.000338	0.99898	0	2952
ST92	750	Lung	Wt	0	0	0	1	0	1507
ST93	591	Liver	Wt	0.000428	0.000214	0	0.99935	0	4663
ST94	591	Kidney	Wt	0	0	0	1	0	252
ST95	591	Spleen	Wt	0.000424	0	0	0.99957	0	2353
ST96	591	Lung	Wt	0.00141	0	0	0.99858	0	708
ST77	479	Liver	Wt	0.000852	0	0.00034	0.9988	0	5867
ST78	479	Kidney	Wt	0	0	0	1	0	422
ST79	479	Spleen	Wt	0.000517	0.000258	0	0.99922	0	3865
ST80	479	Lung	Wt	0.000974	0	0	0.99902	0	1026
ST81	451	Liver	Wt	0.000281	0.000281	0	0.99943	0	7097
ST82	451	Kidney	Wt	0.00146	0	0	0.99853	0	2052
ST83	451	Spleen	Wt	0.000544	0.000181	0	0.99909	0.000181	5514
ST84	451	Lung	Wt	0.000219	0	0	0.99978	0	4565
SB58	376	Blood_Day5	Wt	0	0	0	1	0	31
SB61	451	Blood_Day5	Wt	0	0	0	1	0	67
SB65	591	Blood_Day5	Wt	0	0	0	1	0	5
SB68	749	Blood_Day5	Wt	0	0	0	1	0	411
SB71	750	Blood_Day5	Wt	0	0	0	1	0	37
SB63	479	Blood_Day7	Wt	0	0	0	1	0	1295
SB72	750	Blood_Day7	Wt	0	0	0	1	0	68
Wt	-	Virus stock	Wt	0	0	0	1	0	9

## Sheet: Supplementary Table 6
Sample ID	Ferret ID	Organ	Mutant	Frequency					Site coverage
				A	C	G	U	-
ST13	754	Liver	G82	0.000104	0.000312	0.99877	0.000755	5.21e-05	38382
ST14	754	Kidney	G82	0.000136	0.00041	0.99849	0.000957	0	7313
ST15	754	Spleen	G82	0.000143	0.000239	0.99798	0.00143	0.000191	20840
ST16	754	Lung	G82	5.45e-05	0.000218	0.99803	0.00168	0	18348
ST17	548	Liver	G82	0.000296	0.000263	0.99825	0.00102	0.000164	30388
ST18	548	Kidney	G82	0.00142	0.000474	0.9981	0	0	2109
ST19	548	Spleen	G82	0.000273	0.000342	0.9976	0.00171	6.84e-05	14615
ST20	548	Lung	G82	0.000341	0.000426	0.99726	0.00179	0.00017	11720
ST1	467	Liver	G82	0.000146	0.000317	0.99858	0.000831	0.000122	40898
ST2	467	Kidney	G82	0.000532	0	0.99946	0	0	3758
ST3	467	Spleen	G82	0.000111	0.000391	0.99832	0.00106	0.000111	17897
ST4	467	Lung	G82	0	0.000151	0.99916	0.000455	0.000227	13183
ST5	491	Liver	G82	8.43e-05	0.000168	0.99876	0.000758	0.000224	35587
ST6	491	Kidney	G82	0.000273	0.000273	0.99835	0.00109	0	3656
ST7	491	Spleen	G82	0	0.000157	0.99863	0.0011	0.000104	19081
ST8	491	Lung	G82	7.98e-05	0.000718	0.9984	0.000638	0.000159	12526
ST9	561	Liver	G82	8.87e-05	0.000443	0.9989	0.000502	5.91e-05	33818
ST10	561	Kidney	G82	0	0	1	0	0	2049
ST11	561	Spleen	G82	0.0001	0.0002	0.99879	0.000854	5.02e-05	19901
ST12	561	Lung	G82	0.000167	0.000335	0.99824	0.00117	8.37e-05	11938
ST21	755	Liver	G82	0.000129	0.000303	0.99878	0.000736	4.33e-05	23094
ST22	755	Kidney	G82	0	0	0.99867	0.00132	0	3010
ST23	755	Spleen	G82	0.000107	0.000321	0.99871	0.000856	0	9335
ST24	755	Lung	G82	0	0.00026	0.99921	0.000521	0	11501
SB3	467	Blood_Day5	G82	0	0	1	0	0	68
SB7	548	Blood_Day5	G82	0	0	0.99798	0.00201	0	496
SB4	467	Blood_Day7	G82	0	0	1	0	0	522
SB11	755	Blood_Day7	G82	0.000246	0	0.9995	0	24600	4058
SB12	755	Blood_TER	G82	0.000661	0.000397	0.99735	0.00152	661000	15108
SB13	755	Blood_TER	G82	0	0	1	0	0	178
Wt	-	Virus stock	Wt	0	0	1	0	0	12
A	-	Virus stock	G82	0.000174	0.00121	0.99599	0.00261	0	5738
B	-	Virus stock	G82	0.000602	0.0016	0.99115	0.00663	0	4976
ST25	485	Liver	L759	9.85e-05	0.000197	0.99855	0.000985	0.000164	30431
ST26	485	Spleen	L759	0.000272	9.07e-05	0.99845	0.00117	0	11023
ST27	485	Kidney	L759	0	0.000415	0.99875	0.000831	0	2406
ST28	485	Lung	L759	0.000155	0.000778	0.99859	0.000466	0	6424
ST29	371	Liver	L759	0.000117	0.000205	0.99873	0.000821	0.000117	34076
ST30	371	Spleen	L759	0.000196	0.000295	0.99862	0.000689	0.000196	10156
ST31	371	Kidney	L759	0	0.000452	0.99954	0	0	2211
ST32	371	Lung	L759	0.000349	0.000698	0.99825	0.000349	0.000349	2863
ST33	375	Liver	L759	0.000156	0.000218	0.99875	0.000873	0	32039
ST34	375	Spleen	L759	0.000321	0.000107	0.99892	0.000643	0	9325
ST35	375	Kidney	L759	0	0	0.99901	0.000982	0	2036
ST36	375	Lung	L759	0	0	0.99859	0.0014	0	4272
ST37	516	Liver	L759	9.12e-05	0.000273	0.99902	0.000608	0	32877
ST38	516	Spleen	L759	0.000277	0.000332	0.99805	0.00122	0.00011	18025
ST39	516	Kidney	L759	0.000355	0	0.99715	0.00213	0.000355	2812
ST40	516	Lung	L759	9.62e-05	0.000192	0.99836	0.00125	9.62e-05	10393
ST41	802	Liver	L759	9.82e-05	0.00027	0.99847	0.0011	4.91e-05	40702
ST42	802	Spleen	L759	0.000224	0.000224	0.99814	0.00123	0.000168	17814
ST43	802	Kidney	L759	0	0.000823	0.99876	0.000411	0	2429
ST44	802	Lung	L759	0.000318	0.000212	0.99829	0.00106	0.000106	9407
ST45	752	Liver	L759	0.44008	0.000325	0.55845	0.00109	4.06e-05	24593
ST46	752	Kidney	L759	0.45	0.0019	0.54761	0.000476	0	2100
ST47	752	Spleen	L759	0.4414	0.00124	0.55634	0.000853	0.000155	12884
ST48	752	Lung	L759	0.44857	0.00143	0.5491	0.000772	0.00011	9062
SB28	516	Blood_Day5	L759	0	0	1	0	0	1
SB17	371	Blood_Day7	L759	0	0	1	0	0	10
SB24	485	Blood_Day7	L759	0	0	1	0	0	70
SB29	516	Blood_Day7	L759	0	0	1	0	0	17
SB33	752	Blood_Day7	L759	0.44444	0	0.55555	0	0	288
SB40	802	Blood_Day7	L759	0	0	1	0	0	201
SB35	752	Blood_Day9	L759	0.63265	0	0.36734	0	0	49
SB25	485	Blood_TER	L759	0	0	0.99783	0	0.00216	923
SB34	752	Blood_TER	L759	0.44298	0.000225	0.55633	0.000451	0	4429
SB39	802	Blood_TER	L759	0.000535	0	0.99839	0.000802	26700	3737
Wt	-	Virus stock	Wt	0	0	1	0	0	12
A	-	Virus stock	G82	0.000142	0.00128	0.99387	0.00456	0.000142	7017
B	-	Virus stock	G82	0.000188	0.000565	0.99595	0.0032	9.41e-05	10618
ST61	549	Liver	N111	0	0.000147	0.99926	0.000588	0	27185
ST62	549	Kidney	N111	0	0	0.99738	0.00261	0	1529
ST63	549	Spleen	N111	0.000157	7.89e-05	0.99905	0.00071	0	12669
ST64	549	Lung	N111	0	0.000402	0.99899	0.000604	0	4965
ST65	648	Liver	N111	5.13e-05	0.000256	0.99892	0.000667	0.000102	19471
ST66	648	Kidney	N111	0	0.000743	0.99925	0	0	1345
ST67	648	Spleen	N111	0.00024	0.00024	0.99855	0.000722	0.00024	4150
ST68	648	Lung	N111	8.44e-05	0.000253	0.99915	0.000506	0	11837
ST69	515	Liver	N111	0.000107	0.00025	0.99885	0.000645	0.000143	27894
ST70	515	Kidney	N111	0.000399	0.00119	0.9976	0.000799	0	2502
ST71	515	Spleen	N111	0	6.95e-05	0.99951	0.000417	0	14371
ST72	515	Lung	N111	0	0.000345	0.99884	0.000806	0	8675
ST49	546	Liver	N111	8.17e-05	0.000286	0.99873	0.000817	8.17e-05	24455
ST50	546	Kidney	N111	0	0	0.9971	0.00193	0.000966	1035
ST51	546	Spleen	N111	0.000126	0.000126	0.99911	0.000631	0	7916
ST52	546	Lung	N111	0	0	0.99881	0.000887	0.000295	3380
ST53	484	Liver	N111	0.000181	0.000499	0.99832	0.000861	0.000136	22044
ST54	484	Kidney	N111	0	0	1	0	0	819
ST55	484	Spleen	N111	0.000126	0.00038	0.99885	0.000633	0	7890
ST56	484	Lung	N111	0	0.000276	0.99889	0.000552	0.000276	3621
ST57	534	Liver	N111	0	0.00032	0.99871	0.000908	5.34e-05	18717
ST58	534	Kidney	N111	0	0	1	0	0	247
ST59	534	Spleen	N111	0	0.000225	0.99796	0.0018	0	4428
ST60	534	Blood_Lung	N111	0	0.000632	0.99936	0	0	1582
SB42	484	Blood_Day5	N111	0	0	1	0	0	1
SB45	515	Blood_Day5	N111	0	0	1	0	0	18
SB48	534	Blood_Day5	N111	0	0	1	0	0	1
SB50	546	Blood_Day5	N111	0	0	1	0	0	27
SB53	549	Blood_Day5	N111	0.5	0	0.5	0	0	2
Wt	-	Virus stock	Wt	0	0	1	0	0	12
A	-	Virus stock	G82	0	0.000801	0.99145	0.00774	0	7490
B	-	Virus stock	G82	0.000322	0.000807	0.99499	0.00387	0	6193
ST85	749	Liver	WT	8.2e-05	0.000273	0.99868	0.000711	0.000246	36549
ST86	749	Kidney	WT	0	0.000395	0.99742	0.00217	0	5055
ST87	749	Spleen	WT	4.55e-05	0.000409	0.99854	0.001	0	21955
ST88	749	Lung	WT	0	0.000196	0.99823	0.00143	0.00013	15301
ST73	376	Liver	WT	2.79e-05	0.000195	0.99854	0.0012	2.79e-05	35823
ST74	376	Kidney	WT	0	0	1	0	0	1333
ST75	376	Spleen	WT	8.88e-05	0.000355	0.99831	0.00115	8.88e-05	11255
ST76	376	Lung	WT	0	0.00027	0.99878	0.000811	0.000135	7395
ST89	750	Liver	WT	0.000171	0.000128	0.99862	0.000773	0.0003	23274
ST90	750	Kidney	WT	0	0.000691	0.9993	0	0	1446
ST91	750	Spleen	WT	0	0	0.99859	0.0011	0.0003	9974
ST92	750	Lung	WT	0	0.000676	0.9978	0.00152	0	5912
ST93	591	Liver	WT	0.00015	0.000377	0.99822	0.00101	0.000226	26506
ST94	591	Kidney	WT	0	0.000892	0.9991	0	0	1120
ST95	591	Spleen	WT	0.000182	0.000182	0.9989	0.000639	9.13e-05	10949
ST96	591	Lung	WT	0.000307	0	0.99907	0.000614	0	3254
ST77	479	Liver	WT	0	0.000169	0.99854	0.00111	0.000169	29501
ST78	479	Kidney	WT	0	0	0.99773	0.00226	0	1768
ST79	479	Spleen	WT	0	0.000199	0.99826	0.00126	0.000266	15010
ST80	479	Lung	WT	0	0.000445	0.99599	0.00311	0.000445	2245
ST81	451	Liver	WT	0.000151	0.000242	0.99799	0.00145	0.000151	32987
ST82	451	Kidney	WT	0	0.000539	0.9973	0.00188	0.000269	3706
ST83	451	Spleen	WT	0.000167	0.000334	0.99838	0.00105	5.56e-05	17962
ST84	451	Lung	WT	0.000129	0.000193	0.99838	0.00122	6.45e-05	15501
SB58	376	Blood_Day5	WT	0	0	1	0	0	26
SB61	451	Blood_Day5	WT	0.0098	0	0.99019	0	0	102
SB62	479	Blood_Day5	WT	0	0	1	0	0	1
SB65	591	Blood_Day5	WT	0	0	1	0	0	2
SB68	749	Blood_Day5	WT	0	0	0.99714	0.00142	0.00142	701
SB71	750	Blood_Day5	WT	0	0	1	0	0	63
SB63	479	Blood_Day7	WT	0.000653	0.000326	0.99705	0.00196	0	3059
SB72	750	Blood_Day7	WT	0	0	1	0	0	64
Wt	-	Virus stock	Wt	0	0	1	0	0	12

## Sheet: Supplementary Table 7
Sample ID	Ferret ID	Organ	Mutant	AA Position	Top AA	Top AA order	Ratio
ST3	467	Spleen	G82	258	E	1	0.994618
ST3	467	Spleen	G82	258	D	2	0.00238597
ST3	467	Spleen	G82	258	*	3	0.00144268
ST2	467	Kidney	G82	258	E	1	0.994853
ST2	467	Kidney	G82	258	*	2	0.00196791
ST2	467	Kidney	G82	258	D	3	0.00181653
ST4	467	Lung	G82	258	E	1	0.994032
ST4	467	Lung	G82	258	D	2	0.00219872
ST4	467	Lung	G82	258	*	3	0.00177992
ST1	467	Liver	G82	258	E	1	0.995075
ST1	467	Liver	G82	258	D	2	0.0019748
ST1	467	Liver	G82	258	*	3	0.00134987
ST7	491	Spleen	G82	258	E	1	0.994967
ST7	491	Spleen	G82	258	*	2	0.00177936
ST7	491	Spleen	G82	258	D	3	0.00142349
ST8	491	Lung	G82	258	E	1	0.996759
ST8	491	Lung	G82	258	D	2	0.0012963
ST8	491	Lung	G82	258	*	3	0.00111111
ST5	491	Liver	G82	258	E	1	0.996534
ST5	491	Liver	G82	258	*	2	0.00139193
ST5	491	Liver	G82	258	D	3	0.00113627
ST6	491	Kidney	G82	258	E	1	0.995809
ST6	491	Kidney	G82	258	D	2	0.00155207
ST6	491	Kidney	G82	258	*	3	0.00139686
ST18	548	Kidney	G82	258	E	1	0.58875
ST18	548	Kidney	G82	258	A	2	0.40525
ST18	548	Kidney	G82	258	*	3	0.002
ST20	548	Lung	G82	258	E	1	0.563651
ST20	548	Lung	G82	258	A	2	0.432426
ST20	548	Lung	G82	258	*	3	0.00142636
ST17	548	Liver	G82	258	E	1	0.577233
ST17	548	Liver	G82	258	A	2	0.417714
ST17	548	Liver	G82	258	D	3	0.00157906
ST19	548	Spleen	G82	258	E	1	0.55491
ST19	548	Spleen	G82	258	A	2	0.441016
ST19	548	Spleen	G82	258	*	3	0.00149781
ST11	561	Spleen	G82	258	E	1	0.996783
ST11	561	Spleen	G82	258	D	2	0.00121874
ST11	561	Spleen	G82	258	*	3	0.000974991
ST12	561	Lung	G82	258	E	1	0.996893
ST12	561	Lung	G82	258	*	2	0.00085699
ST12	561	Lung	G82	258	*	3	0.00085699
ST9	561	Liver	G82	258	E	1	0.995419
ST9	561	Liver	G82	258	D	2	0.0012256
ST9	561	Liver	G82	258	V	3	0.00119642
ST10	561	Kidney	G82	258	E	1	0.996601
ST10	561	Kidney	G82	258	D	2	0.00156863
ST10	561	Kidney	G82	258	V	3	0.000784314
ST16	754	Lung	G82	258	E	1	0.995153
ST16	754	Lung	G82	258	D	2	0.00231515
ST16	754	Lung	G82	258	*	3	0.00159167
ST14	754	Kidney	G82	258	E	1	0.994189
ST14	754	Kidney	G82	258	D	2	0.00271816
ST14	754	Kidney	G82	258	*	3	0.00196832
ST15	754	Spleen	G82	258	E	1	0.994491
ST15	754	Spleen	G82	258	*	2	0.00226096
ST15	754	Spleen	G82	258	D	3	0.00205541
ST13	754	Liver	G82	258	E	1	0.996595
ST13	754	Liver	G82	258	D	2	0.00101636
ST13	754	Liver	G82	258	*	3	0.000813091
ST22	755	Kidney	G82	258	E	1	0.993553
ST22	755	Kidney	G82	258	*	2	0.00345383
ST22	755	Kidney	G82	258	D	3	0.00230256
ST24	755	Lung	G82	258	E	1	0.995468
ST24	755	Lung	G82	258	*	2	0.00194225
ST24	755	Lung	G82	258	D	3	0.00129483
ST23	755	Spleen	G82	258	E	1	0.994258
ST23	755	Spleen	G82	258	*	2	0.00199203
ST23	755	Spleen	G82	258	D	3	0.00175768
ST21	755	Liver	G82	258	E	1	0.996856
ST21	755	Liver	G82	258	*	2	0.00120934
ST21	755	Liver	G82	258	D	3	0.00114887
B	-	Virus stock	G82	258	E	1	0.991985
B	-	Virus stock	G82	258	D	2	0.00268315
B	-	Virus stock	G82	258	*	3	0.00237748
A	-	Virus stock	G82	258	E	1	0.996758
A	-	Virus stock	G82	258	D	2	0.00101516
A	-	Virus stock	G82	258	*	3	0.000622196
ST76	376	Lung	Wt	340	K	1	0.998366
ST76	376	Lung	Wt	340	N	2	0.00057659
ST76	376	Lung	Wt	340	I	3	0.000480492
ST73	376	Liver	Wt	340	K	1	0.997488
ST73	376	Liver	Wt	340	I	2	0.000727209
ST73	376	Liver	Wt	340	Q	3	0.000484806
ST75	376	Spleen	Wt	340	K	1	0.996148
ST75	376	Spleen	Wt	340	N	2	0.00102317
ST75	376	Spleen	Wt	340	Q	3	0.000962985
ST74	376	Kidney	Wt	340	K	1	0.994499
ST74	376	Kidney	Wt	340	I	2	0.00169276
ST74	376	Kidney	Wt	340	*	3	0.00126957
ST82	451	Kidney	Wt	340	K	1	0.996601
ST82	451	Kidney	Wt	340	N	2	0.00123609
ST82	451	Kidney	Wt	340	*	3	0.000772559
ST83	451	Spleen	Wt	340	K	1	0.996652
ST83	451	Spleen	Wt	340	N	2	0.00082726
ST83	451	Spleen	Wt	340	I	3	0.000787867
ST84	451	Lung	Wt	340	K	1	0.994718
ST84	451	Lung	Wt	340	N	2	0.00238373
ST84	451	Lung	Wt	340	I	3	0.00112176
ST81	451	Liver	Wt	340	K	1	0.99702
ST81	451	Liver	Wt	340	N	2	0.000962817
ST81	451	Liver	Wt	340	Q	3	0.000550181
ST78	479	Kidney	Wt	340	K	1	0.995227
ST78	479	Kidney	Wt	340	I	2	0.00272758
ST78	479	Kidney	Wt	340	Q	3	0.00102284
ST80	479	Lung	Wt	340	K	1	0.996149
ST80	479	Lung	Wt	340	Q	2	0.00102696
ST80	479	Lung	Wt	340	Q	3	0.00102696
ST77	479	Liver	Wt	340	K	1	0.9977
ST77	479	Liver	Wt	340	I	2	0.000731969
ST77	479	Liver	Wt	340	Q	3	0.000522835
ST79	479	Spleen	Wt	340	K	1	0.99771
ST79	479	Spleen	Wt	340	I	2	0.000654236
ST79	479	Spleen	Wt	340	I	3	0.000654236
ST96	591	Lung	Wt	340	K	1	0.996153
ST96	591	Lung	Wt	340	I	2	0.00121482
ST96	591	Lung	Wt	340	Q	3	0.00101235
ST94	591	Kidney	Wt	340	K	1	0.995978
ST94	591	Kidney	Wt	340	*	2	0.00201106
ST94	591	Kidney	Wt	340	Q	3	0.00100553
ST95	591	Spleen	Wt	340	K	1	0.996969
ST95	591	Spleen	Wt	340	N	2	0.00105416
ST95	591	Spleen	Wt	340	I	3	0.000724733
ST93	591	Liver	Wt	340	K	1	0.998089
ST93	591	Liver	Wt	340	Q	2	0.000558626
ST93	591	Liver	Wt	340	I	3	0.000529225
ST86	749	Kidney	Wt	340	K	1	0.992449
ST86	749	Kidney	Wt	340	N	2	0.00322043
ST86	749	Kidney	Wt	340	*	3	0.00133259
ST85	749	Liver	Wt	340	K	1	0.995324
ST85	749	Liver	Wt	340	N	2	0.0016874
ST85	749	Liver	Wt	340	I	3	0.000874197
ST87	749	Spleen	Wt	340	K	1	0.995762
ST87	749	Spleen	Wt	340	N	2	0.00113217
ST87	749	Spleen	Wt	340	I	3	0.000938086
ST88	749	Lung	Wt	340	K	1	0.996698
ST88	749	Lung	Wt	340	N	2	0.000917221
ST88	749	Lung	Wt	340	I	3	0.000779638
ST91	750	Spleen	Wt	340	K	1	0.702091
ST91	750	Spleen	Wt	340	R	2	0.293868
ST91	750	Spleen	Wt	340	I	3	0.00160279
ST89	750	Liver	Wt	340	K	1	0.716087
ST89	750	Liver	Wt	340	R	2	0.281377
ST89	750	Liver	Wt	340	I	3	0.00093065
ST90	750	Kidney	Wt	340	K	1	0.729212
ST90	750	Kidney	Wt	340	R	2	0.26645
ST90	750	Kidney	Wt	340	I	3	0.00144613
ST92	750	Lung	Wt	340	K	1	0.707844
ST92	750	Lung	Wt	340	R	2	0.288799
ST92	750	Lung	Wt	340	I	3	0.00156652
Wt	-	Virus stock	Wt	340	K	1	1
Wt	-	Virus stock	Wt	340	G	2	0
Wt	-	Virus stock	Wt	340	G	3	0
ST29	371	Liver	L759	1151	P	1	0.995873
ST29	371	Liver	L759	1151	L	2	0.00176887
ST29	371	Liver	L759	1151	Q	3	0.00134005
ST30	371	Spleen	L759	1151	P	1	0.994479
ST30	371	Spleen	L759	1151	L	2	0.00184039
ST30	371	Spleen	L759	1151	L	3	0.00184039
ST31	371	Kidney	L759	1151	P	1	0.994723
ST31	371	Kidney	L759	1151	Q	2	0.00351803
ST31	371	Kidney	L759	1151	L	3	0.000879507
ST32	371	Lung	L759	1151	P	1	0.997514
ST32	371	Lung	L759	1151	L	2	0.001657
ST32	371	Lung	L759	1151	A	3	0.0008285
ST33	375	Liver	L759	1151	P	1	0.99489
ST33	375	Liver	L759	1151	Q	2	0.00327806
ST33	375	Liver	L759	1151	T	3	0.00106055
ST35	375	Kidney	L759	1151	P	1	0.995017
ST35	375	Kidney	L759	1151	T	2	0.00415282
ST35	375	Kidney	L759	1151	Q	3	0.000830565
ST34	375	Spleen	L759	1151	P	1	0.997172
ST34	375	Spleen	L759	1151	Q	2	0.00174027
ST34	375	Spleen	L759	1151	T	3	0.0006526
ST36	375	Lung	L759	1151	P	1	0.999351
ST36	375	Lung	L759	1151	Q	2	0.000648929
ST36	375	Lung	L759	1151	E	3	0
ST25	485	Liver	L759	1151	P	1	0.997375
ST25	485	Liver	L759	1151	Q	2	0.00117305
ST25	485	Liver	L759	1151	T	3	0.000893755
ST27	485	Kidney	L759	1151	P	1	0.999026
ST27	485	Kidney	L759	1151	Q	2	0.00097371
ST27	485	Kidney	L759	1151	E	3	0
ST26	485	Spleen	L759	1151	P	1	0.99893
ST26	485	Spleen	L759	1151	Q	2	0.000611621
ST26	485	Spleen	L759	1151	T	3	0.00030581
ST28	485	Lung	L759	1151	P	1	0.99618
ST28	485	Lung	L759	1151	Q	2	0.00254696
ST28	485	Lung	L759	1151	A	3	0.00031837
ST37	516	Liver	L759	1151	P	1	0.60674
ST37	516	Liver	L759	1151	S	2	0.390189
ST37	516	Liver	L759	1151	Q	3	0.00138426
ST39	516	Kidney	L759	1151	P	1	0.621802
ST39	516	Kidney	L759	1151	S	2	0.374234
ST39	516	Kidney	L759	1151	Q	3	0.00216216
ST38	516	Spleen	L759	1151	P	1	0.605704
ST38	516	Spleen	L759	1151	S	2	0.391418
ST38	516	Spleen	L759	1151	Q	3	0.00143904
ST40	516	Lung	L759	1151	P	1	0.611334
ST40	516	Lung	L759	1151	S	2	0.384805
ST40	516	Lung	L759	1151	Q	3	0.00216183
ST45	752	Liver	L759	1151	P	1	0.996222
ST45	752	Liver	L759	1151	Q	2	0.00251889
ST45	752	Liver	L759	1151	T	3	0.000963106
ST47	752	Spleen	L759	1151	P	1	0.994703
ST47	752	Spleen	L759	1151	Q	2	0.00302703
ST47	752	Spleen	L759	1151	T	3	0.00140541
ST46	752	Kidney	L759	1151	P	1	0.995889
ST46	752	Kidney	L759	1151	Q	2	0.00298954
ST46	752	Kidney	L759	1151	T	3	0.00112108
ST48	752	Lung	L759	1151	P	1	0.994072
ST48	752	Lung	L759	1151	T	2	0.00263447
ST48	752	Lung	L759	1151	Q	3	0.00175631
ST44	802	Lung	L759	1151	P	1	0.997581
ST44	802	Lung	L759	1151	Q	2	0.00111628
ST44	802	Lung	L759	1151	T	3	0.00055814
ST43	802	Kidney	L759	1151	P	1	0.995424
ST43	802	Kidney	L759	1151	Q	2	0.00264933
ST43	802	Kidney	L759	1151	T	3	0.00120424
ST42	802	Spleen	L759	1151	P	1	0.99645
ST42	802	Spleen	L759	1151	Q	2	0.00238787
ST42	802	Spleen	L759	1151	T	3	0.00083898
ST41	802	Liver	L759	1151	P	1	0.996197
ST41	802	Liver	L759	1151	Q	2	0.00215983
ST41	802	Liver	L759	1151	T	3	0.000912603
A	-	Virus stock	L759	1151	P	1	0.992637
A	-	Virus stock	L759	1151	T	2	0.00284014
A	-	Virus stock	L759	1151	Q	3	0.00276778
B	-	Virus stock	L759	1151	P	1	0.996038
B	-	Virus stock	L759	1151	Q	2	0.0016862
B	-	Virus stock	L759	1151	T	3	0.00135878
ST2	467	Kidney	G82	1779	N	1	0.994743
ST2	467	Kidney	G82	1779	K	2	0.00150207
ST2	467	Kidney	G82	1779	K	3	0.00150207
ST4	467	Lung	G82	1779	N	1	0.996819
ST4	467	Lung	G82	1779	K	2	0.00115674
ST4	467	Lung	G82	1779	T	3	0.000578369
ST3	467	Spleen	G82	1779	N	1	0.995587
ST3	467	Spleen	G82	1779	K	2	0.00155743
ST3	467	Spleen	G82	1779	Y	3	0.00116807
ST1	467	Liver	G82	1779	N	1	0.991022
ST1	467	Liver	G82	1779	T	2	0.00229987
ST1	467	Liver	G82	1779	K	3	0.00207873
ST7	491	Spleen	G82	1779	N	1	0.993151
ST7	491	Spleen	G82	1779	K	2	0.0019733
ST7	491	Spleen	G82	1779	T	3	0.00185723
ST6	491	Kidney	G82	1779	N	1	0.993703
ST6	491	Kidney	G82	1779	K	2	0.0023988
ST6	491	Kidney	G82	1779	K	3	0.0023988
ST5	491	Liver	G82	1779	N	1	0.993162
ST5	491	Liver	G82	1779	Y	2	0.00186907
ST5	491	Liver	G82	1779	K	3	0.00182349
ST8	491	Lung	G82	1779	N	1	0.997732
ST8	491	Lung	G82	1779	T	2	0.000680272
ST8	491	Lung	G82	1779	T	3	0.000680272
ST17	548	Liver	G82	1779	N	1	0.99153
ST17	548	Liver	G82	1779	K	2	0.00242003
ST17	548	Liver	G82	1779	Y	3	0.00196627
ST20	548	Lung	G82	1779	N	1	0.995764
ST20	548	Lung	G82	1779	K	2	0.00228087
ST20	548	Lung	G82	1779	I	3	0.000977517
ST19	548	Spleen	G82	1779	N	1	0.994566
ST19	548	Spleen	G82	1779	Y	2	0.00195068
ST19	548	Spleen	G82	1779	K	3	0.00153267
ST18	548	Kidney	G82	1779	N	1	0.996384
ST18	548	Kidney	G82	1779	Y	2	0.00154959
ST18	548	Kidney	G82	1779	T	3	0.00103306
ST12	561	Lung	G82	1779	N	1	0.994964
ST12	561	Lung	G82	1779	K	2	0.00195859
ST12	561	Lung	G82	1779	I	3	0.00139899
ST10	561	Kidney	G82	1779	N	1	0.99891
ST10	561	Kidney	G82	1779	I	2	0.00108992
ST10	561	Kidney	G82	1779	L	3	0
ST9	561	Liver	G82	1779	N	1	0.990159
ST9	561	Liver	G82	1779	T	2	0.00247237
ST9	561	Liver	G82	1779	Y	3	0.00242389
ST11	561	Spleen	G82	1779	N	1	0.99543
ST11	561	Spleen	G82	1779	T	2	0.00156058
ST11	561	Spleen	G82	1779	Y	3	0.00133764
ST14	754	Kidney	G82	1779	S	1	0.651032
ST14	754	Kidney	G82	1779	N	2	0.342156
ST14	754	Kidney	G82	1779	I	3	0.0027248
ST15	754	Spleen	G82	1779	S	1	0.649895
ST15	754	Spleen	G82	1779	N	2	0.343906
ST15	754	Spleen	G82	1779	I	3	0.00201256
ST16	754	Lung	G82	1779	S	1	0.651857
ST16	754	Lung	G82	1779	N	2	0.342672
ST16	754	Lung	G82	1779	C	3	0.00165782
ST13	754	Liver	G82	1779	S	1	0.650495
ST13	754	Liver	G82	1779	N	2	0.343096
ST13	754	Liver	G82	1779	R	3	0.00167023
ST24	755	Lung	G82	1779	N	1	0.997036
ST24	755	Lung	G82	1779	K	2	0.00111152
ST24	755	Lung	G82	1779	I	3	0.000741015
ST22	755	Kidney	G82	1779	N	1	0.996416
ST22	755	Kidney	G82	1779	K	2	0.0015361
ST22	755	Kidney	G82	1779	Y	3	0.00102407
ST23	755	Spleen	G82	1779	N	1	0.995601
ST23	755	Spleen	G82	1779	K	2	0.00234604
ST23	755	Spleen	G82	1779	Y	3	0.00117302
ST21	755	Liver	G82	1779	N	1	0.996652
ST21	755	Liver	G82	1779	Y	2	0.00121747
ST21	755	Liver	G82	1779	K	3	0.00106529
B	-	Virus stock	G82	1779	N	1	0.986442
B	-	Virus stock	G82	1779	K	2	0.00374907
B	-	Virus stock	G82	1779	Y	3	0.00348751
A	-	Virus stock	G82	1779	N	1	0.995696
A	-	Virus stock	G82	1779	K	2	0.00149717
A	-	Virus stock	G82	1779	T	3	0.000935734

## Sheet: Supplementary Table 8
ID	logFC	logCPM	F	PValue	FDR	group
ENSMPUG00000027341	-5.61964	3.57294	76.4365	7.51933e-14	1.31175e-09	Kidney_G82-Wt
ENSMPUG00000013668	-2.22862	5.93055	52.5779	1.06004e-10	3.69887e-07	Kidney_G82-Wt
ENSMPUG00000014346	-2.6763	4.9594	52.0814	1.24833e-10	3.69887e-07	Kidney_G82-Wt
ENSMPUG00000011013	-1.81815	8.19817	51.8306	1.35608e-10	3.69887e-07	Kidney_G82-Wt
ENSMPUG00000000318	-3.38971	6.14062	51.4918	1.51695e-10	3.69887e-07	Kidney_G82-Wt
ENSMPUG00000005414	-1.64745	6.96783	51.0279	1.76938e-10	3.69887e-07	Kidney_G82-Wt
ENSMPUG00000009792	-1.05407	5.30486	47.9595	4.96189e-10	8.65601e-07	Kidney_G82-Wt
ENSMPUG00000000346	-2.79742	2.64936	47.4398	5.92241e-10	9.3924e-07	Kidney_G82-Wt
ENSMPUG00000012724	-2.96648	6.40406	46.3984	8.46003e-10	1.22988e-06	Kidney_G82-Wt
ENSMPUG00000013626	-1.10852	4.67538	45.797	1.04079e-09	1.39667e-06	Kidney_G82-Wt
ENSMPUG00000014465	-3.88454	1.78001	44.3746	1.70539e-09	2.12503e-06	Kidney_G82-Wt
ENSMPUG00000007779	-1.51799	4.4878	43.3599	2.43351e-09	2.83018e-06	Kidney_G82-Wt
ENSMPUG00000018030	-2.93265	3.66924	41.7596	4.2875e-09	4.39973e-06	Kidney_G82-Wt
ENSMPUG00000017690	-2.09199	4.30332	40.7007	6.26124e-09	5.57924e-06	Kidney_G82-Wt
ENSMPUG00000018830	-4.1152	1.80498	41.5024	6.31302e-09	5.57924e-06	Kidney_G82-Wt
ENSMPUG00000015131	-3.25878	5.26198	40.5555	6.59654e-09	5.57924e-06	Kidney_G82-Wt
ENSMPUG00000013375	-1.24908	5.38605	40.5018	6.72509e-09	5.57924e-06	Kidney_G82-Wt
ENSMPUG00000011380	-1.97493	4.06401	40.3668	7.0599e-09	5.57924e-06	Kidney_G82-Wt
ENSMPUG00000015699	-2.00742	5.07992	40.2527	7.35583e-09	5.57924e-06	Kidney_G82-Wt
ENSMPUG00000010730	-3.95174	1.8641	39.7191	8.91902e-09	6.22369e-06	Kidney_G82-Wt
ENSMPUG00000014316	-2.0535	3.94982	39.3033	1.03701e-08	6.95792e-06	Kidney_G82-Wt
ENSMPUG00000005195	-1.29375	4.48219	38.8231	1.23491e-08	7.97886e-06	Kidney_G82-Wt
ENSMPUG00000018711	-1.30958	2.03363	38.4106	1.43559e-08	8.94425e-06	Kidney_G82-Wt
ENSMPUG00000019891	-1.03973	4.94266	36.6089	2.7878e-08	1.47373e-05	Kidney_G82-Wt
ENSMPUG00000018725	-2.29402	4.63904	36.1594	3.29475e-08	1.67426e-05	Kidney_G82-Wt
ENSMPUG00000015436	-1.33087	4.36878	36.1075	3.35907e-08	1.67426e-05	Kidney_G82-Wt
ENSMPUG00000010744	-1.11961	5.84787	35.5405	4.15129e-08	1.90577e-05	Kidney_G82-Wt
ENSMPUG00000019581	-1.97548	2.39077	35.4153	4.35064e-08	1.91297e-05	Kidney_G82-Wt
ENSMPUG00000012898	1.08338	5.02935	35.3935	4.38628e-08	1.91297e-05	Kidney_G82-Wt
ENSMPUG00000009339	-1.02602	6.5801	35.2999	4.54292e-08	1.93296e-05	Kidney_G82-Wt
ENSMPUG00000002031	-1.78967	7.19542	35.1107	4.87738e-08	1.98156e-05	Kidney_G82-Wt
ENSMPUG00000009317	3.79008	5.55858	35.0824	4.92949e-08	1.98156e-05	Kidney_G82-Wt
ENSMPUG00000010121	-1.66836	4.39653	35.0457	4.99792e-08	1.98156e-05	Kidney_G82-Wt
ENSMPUG00000001778	1.97613	7.45928	34.8394	5.40139e-08	2.08044e-05	Kidney_G82-Wt
ENSMPUG00000010219	-1.76374	5.09856	34.7982	5.48582e-08	2.08044e-05	Kidney_G82-Wt
ENSMPUG00000012122	-2.83214	8.27196	35.0573	6.42175e-08	2.22157e-05	Kidney_G82-Wt
ENSMPUG00000013536	-2.32831	2.82859	36.8991	6.62206e-08	2.22157e-05	Kidney_G82-Wt
ENSMPUG00000000849	-2.72274	5.29358	33.9099	7.6751e-08	2.47948e-05	Kidney_G82-Wt
ENSMPUG00000004991	-1.21639	5.18684	33.6094	8.60355e-08	2.63314e-05	Kidney_G82-Wt
ENSMPUG00000011021	-3.69951	-1.29253	34.1281	9.02287e-08	2.71386e-05	Kidney_G82-Wt
ENSMPUG00000014105	-1.44685	3.67138	33.3367	9.54524e-08	2.8049e-05	Kidney_G82-Wt
ENSMPUG00000002088	1.49586	4.3001	33.2655	9.80789e-08	2.8049e-05	Kidney_G82-Wt
ENSMPUG00000007637	1.51319	4.21936	32.6087	1.26105e-07	3.49191e-05	Kidney_G82-Wt
ENSMPUG00000003262	-2.35106	1.51613	33.1096	1.31423e-07	3.5823e-05	Kidney_G82-Wt
ENSMPUG00000013551	-1.4239	6.01155	33.5487	1.48934e-07	3.92646e-05	Kidney_G82-Wt
ENSMPUG00000002467	-1.3782	4.30242	32.1435	1.50801e-07	3.92646e-05	Kidney_G82-Wt
ENSMPUG00000015466	1.24132	5.56434	32.0411	1.56877e-07	3.99643e-05	Kidney_G82-Wt
ENSMPUG00000011210	-1.94467	3.60297	32.0764	1.72028e-07	4.18626e-05	Kidney_G82-Wt
ENSMPUG00000009368	-1.31564	5.54017	31.791	1.72778e-07	4.18626e-05	Kidney_G82-Wt
ENSMPUG00000013190	-2.71658	5.96457	31.9563	1.76187e-07	4.21038e-05	Kidney_G82-Wt
ENSMPUG00000002552	-2.87647	5.2891	31.6449	1.82815e-07	4.30975e-05	Kidney_G82-Wt
ENSMPUG00000009996	-1.44582	4.82899	31.4905	1.9408e-07	4.51429e-05	Kidney_G82-Wt
ENSMPUG00000008032	-1.19204	5.04785	31.225	2.15135e-07	4.93819e-05	Kidney_G82-Wt
ENSMPUG00000001814	-1.06815	6.26209	31.0553	2.298e-07	5.13956e-05	Kidney_G82-Wt
ENSMPUG00000007914	-1.12584	5.30938	30.9082	2.43336e-07	5.30626e-05	Kidney_G82-Wt
ENSMPUG00000006245	1.05767	6.41773	30.8001	2.53808e-07	5.41433e-05	Kidney_G82-Wt
ENSMPUG00000015604	-1.45055	5.24545	30.7931	2.545e-07	5.41433e-05	Kidney_G82-Wt
ENSMPUG00000011624	-1.55382	4.65729	30.6791	2.66069e-07	5.49562e-05	Kidney_G82-Wt
ENSMPUG00000000328	-3.34672	4.20539	30.6628	2.67772e-07	5.49562e-05	Kidney_G82-Wt
ENSMPUG00000013544	-2.00649	5.46906	30.3264	3.05393e-07	5.91953e-05	Kidney_G82-Wt
ENSMPUG00000001738	-1.42489	3.72317	30.2713	3.12049e-07	5.93911e-05	Kidney_G82-Wt
ENSMPUG00000008447	-1.02696	4.27894	30.0007	3.46987e-07	6.3054e-05	Kidney_G82-Wt
ENSMPUG00000010777	-4.31932	7.58628	28.9101	5.33523e-07	8.94934e-05	Kidney_G82-Wt
ENSMPUG00000013810	-1.89484	3.45744	28.6009	6.0319e-07	0.000100216	Kidney_G82-Wt
ENSMPUG00000016167	-1.13035	5.11144	28.4036	6.52471e-07	0.000106377	Kidney_G82-Wt
ENSMPUG00000017776	-1.78632	2.25724	27.9567	7.79842e-07	0.000122562	Kidney_G82-Wt
ENSMPUG00000011509	1.27229	9.4166	27.223	1.04679e-06	0.000152751	Kidney_G82-Wt
ENSMPUG00000009590	-1.13413	7.25149	27.1563	1.07529e-06	0.00015429	Kidney_G82-Wt
ENSMPUG00000011931	-1.25393	5.20353	27.1477	1.07901e-06	0.00015429	Kidney_G82-Wt
ENSMPUG00000011098	-2.85841	3.73625	27.1195	1.09135e-06	0.000154786	Kidney_G82-Wt
ENSMPUG00000007723	-1.85445	2.8537	27.077	1.11017e-06	0.000154936	Kidney_G82-Wt
ENSMPUG00000015873	-3.04102	0.609945	27.0396	1.12707e-06	0.000156045	Kidney_G82-Wt
ENSMPUG00000006364	-2.11985	2.16308	26.9475	1.16971e-06	0.000160674	Kidney_G82-Wt
ENSMPUG00000001173	1.58712	4.21048	26.9247	1.18054e-06	0.000160895	Kidney_G82-Wt
ENSMPUG00000011030	-1.70511	5.98284	26.7221	1.28128e-06	0.000170625	Kidney_G82-Wt
ENSMPUG00000027053	-3.50607	0.185986	26.6109	1.34025e-06	0.000177126	Kidney_G82-Wt
ENSMPUG00000017914	-1.09172	3.46063	26.4564	1.42679e-06	0.000187145	Kidney_G82-Wt
ENSMPUG00000012144	-3.67462	-1.74446	26.3681	1.47886e-06	0.000192528	Kidney_G82-Wt
ENSMPUG00000001317	-1.75725	0.704777	26.2979	1.52158e-06	0.00019659	Kidney_G82-Wt
ENSMPUG00000013513	-2.90984	3.0139	26.1838	1.59379e-06	0.00020122	Kidney_G82-Wt
ENSMPUG00000004668	-3.2525	5.22433	26.0758	1.66538e-06	0.000206046	Kidney_G82-Wt
ENSMPUG00000002495	-1.22422	4.62212	25.9421	1.75852e-06	0.000216038	Kidney_G82-Wt
ENSMPUG00000016737	1.78671	7.90836	25.416	2.18008e-06	0.00026049	Kidney_G82-Wt
ENSMPUG00000016178	-3.47225	4.18308	25.2964	2.28953e-06	0.000271706	Kidney_G82-Wt
ENSMPUG00000014109	-1.61846	3.36833	25.1714	2.41003e-06	0.00027829	Kidney_G82-Wt
ENSMPUG00000003557	-1.14982	3.42213	25.1435	2.4378e-06	0.00027829	Kidney_G82-Wt
ENSMPUG00000013076	-1.72617	3.46007	25.0678	2.51481e-06	0.000281234	Kidney_G82-Wt
ENSMPUG00000014123	1.24983	6.91838	25.0677	2.5149e-06	0.000281234	Kidney_G82-Wt
ENSMPUG00000002885	-3.23713	9.27699	24.9888	2.59777e-06	0.000286824	Kidney_G82-Wt
ENSMPUG00000001174	-2.01981	4.56003	24.6779	2.95259e-06	0.000312169	Kidney_G82-Wt
ENSMPUG00000015807	1.32017	4.10442	24.5414	3.12366e-06	0.000328267	Kidney_G82-Wt
ENSMPUG00000003313	-1.82618	7.09215	24.4697	3.21753e-06	0.000334106	Kidney_G82-Wt
ENSMPUG00000012432	1.51826	5.52307	24.4549	3.23726e-06	0.000334166	Kidney_G82-Wt
ENSMPUG00000001650	-2.82999	1.07226	24.3363	3.40001e-06	0.000344844	Kidney_G82-Wt
ENSMPUG00000008778	-2.17605	8.59696	24.1431	3.68314e-06	0.000371217	Kidney_G82-Wt
ENSMPUG00000005000	-2.08677	-0.0346413	24.4626	3.72387e-06	0.000371217	Kidney_G82-Wt
ENSMPUG00000025870	-3.03836	-0.75722	23.996	3.91496e-06	0.000385425	Kidney_G82-Wt
ENSMPUG00000003685	-1.18367	5.59433	23.9198	4.04077e-06	0.000391618	Kidney_G82-Wt
ENSMPUG00000016644	-2.92249	-0.582961	23.8803	4.10775e-06	0.00039591	Kidney_G82-Wt
ENSMPUG00000017512	3.53847	2.32479	23.9379	4.22531e-06	0.000404377	Kidney_G82-Wt
ENSMPUG00000019918	1.19474	4.3105	23.5415	4.72985e-06	0.000436573	Kidney_G82-Wt
ENSMPUG00000001886	-1.93754	1.04302	23.4198	4.97627e-06	0.000452141	Kidney_G82-Wt
ENSMPUG00000015696	-1.29849	4.39591	23.1918	5.47377e-06	0.00048472	Kidney_G82-Wt
ENSMPUG00000010397	-1.65011	5.21629	22.9825	5.97531e-06	0.000516036	Kidney_G82-Wt
ENSMPUG00000010558	1.39161	4.86995	22.9202	6.13366e-06	0.00052431	Kidney_G82-Wt
ENSMPUG00000014846	-2.00393	2.64988	22.8979	6.19133e-06	0.00052431	Kidney_G82-Wt
ENSMPUG00000011794	2.82174	-0.757341	22.9449	6.37286e-06	0.000537075	Kidney_G82-Wt
ENSMPUG00000001749	-1.39115	5.80371	22.7754	6.51798e-06	0.000544048	Kidney_G82-Wt
ENSMPUG00000018442	-2.25439	1.71642	22.7148	6.68626e-06	0.000547614	Kidney_G82-Wt
ENSMPUG00000007514	-1.40745	5.45709	22.6685	6.81765e-06	0.000555766	Kidney_G82-Wt
ENSMPUG00000012700	-3.32158	4.42329	22.4999	7.31914e-06	0.000586049	Kidney_G82-Wt
ENSMPUG00000031362	-2.72275	-0.831867	27.062	7.61511e-06	0.000592601	Kidney_G82-Wt
ENSMPUG00000011176	-1.88901	0.449764	22.6643	7.64318e-06	0.000592601	Kidney_G82-Wt
ENSMPUG00000012895	-1.21184	3.26524	22.5447	8.03011e-06	0.000619846	Kidney_G82-Wt
ENSMPUG00000018161	1.09925	7.374	22.2507	8.1306e-06	0.000624839	Kidney_G82-Wt
ENSMPUG00000011470	-1.09203	6.77707	22.2188	8.24065e-06	0.000627764	Kidney_G82-Wt
ENSMPUG00000013971	1.15564	5.2762	22.1566	8.4604e-06	0.000636821	Kidney_G82-Wt
ENSMPUG00000012617	1.2026	5.22272	22.0123	8.99275e-06	0.000654021	Kidney_G82-Wt
ENSMPUG00000011316	-1.77817	1.26817	22.0012	9.0352e-06	0.000654021	Kidney_G82-Wt
ENSMPUG00000018608	-1.73107	0.958975	23.1515	9.30259e-06	0.000667834	Kidney_G82-Wt
ENSMPUG00000007442	-1.59849	7.66651	21.8678	9.56053e-06	0.000676807	Kidney_G82-Wt
ENSMPUG00000009102	1.1538	3.41823	21.8672	9.56335e-06	0.000676807	Kidney_G82-Wt
ENSMPUG00000000509	-1.50949	4.06701	21.8434	9.66036e-06	0.000676807	Kidney_G82-Wt
ENSMPUG00000024278	1.75983	0.679761	21.799	9.84394e-06	0.000684173	Kidney_G82-Wt
ENSMPUG00000014744	-1.52702	10.0513	21.7236	1.01642e-05	0.000700846	Kidney_G82-Wt
ENSMPUG00000001829	-1.11538	5.48419	21.6962	1.02831e-05	0.000706257	Kidney_G82-Wt
ENSMPUG00000029912	-2.07405	1.56704	21.855	1.05525e-05	0.000706353	Kidney_G82-Wt
ENSMPUG00000000043	1.09675	3.78736	21.5844	1.07833e-05	0.000715225	Kidney_G82-Wt
ENSMPUG00000032017	-1.70096	0.820144	21.4878	1.12359e-05	0.000728449	Kidney_G82-Wt
ENSMPUG00000006118	-1.34622	6.04471	21.4818	1.12646e-05	0.000728449	Kidney_G82-Wt
ENSMPUG00000020304	-1.99051	-0.35605	21.8612	1.15705e-05	0.000740043	Kidney_G82-Wt
ENSMPUG00000029603	-1.81584	-0.157333	21.4167	1.15811e-05	0.000740043	Kidney_G82-Wt
ENSMPUG00000004178	1.761	3.21972	21.3797	1.17654e-05	0.000746351	Kidney_G82-Wt
ENSMPUG00000008261	-3.27051	5.31931	21.3628	1.18504e-05	0.000747616	Kidney_G82-Wt
ENSMPUG00000004884	-1.17151	1.27007	21.3032	1.21552e-05	0.000760025	Kidney_G82-Wt
ENSMPUG00000006858	1.07024	5.31279	21.2473	1.24486e-05	0.00077009	Kidney_G82-Wt
ENSMPUG00000029547	-1.88287	0.107868	21.1515	1.29683e-05	0.000799407	Kidney_G82-Wt
ENSMPUG00000013154	1.20939	3.59038	21.1317	1.30786e-05	0.000803365	Kidney_G82-Wt
ENSMPUG00000017304	2.39267	-0.727831	21.0999	1.32577e-05	0.000811508	Kidney_G82-Wt
ENSMPUG00000018165	2.14673	7.98655	20.9768	1.39743e-05	0.000846462	Kidney_G82-Wt
ENSMPUG00000031502	-5.4852	-1.2384	22.5645	1.64678e-05	0.000949972	Kidney_G82-Wt
ENSMPUG00000019646	-1.5049	1.85096	20.5662	1.66653e-05	0.000956336	Kidney_G82-Wt
ENSMPUG00000019502	1.62625	1.12596	20.5082	1.70858e-05	0.000970886	Kidney_G82-Wt
ENSMPUG00000029651	1.7287	1.13223	20.4657	1.74008e-05	0.000979783	Kidney_G82-Wt
ENSMPUG00000011921	-1.07786	5.14309	20.4656	1.74016e-05	0.000979783	Kidney_G82-Wt
ENSMPUG00000011990	-1.60715	3.93762	20.2584	1.90263e-05	0.00105036	Kidney_G82-Wt
ENSMPUG00000006815	2.09322	3.78194	20.2332	1.92341e-05	0.00105848	Kidney_G82-Wt
ENSMPUG00000015632	-1.20375	3.06035	20.1383	2.00384e-05	0.00109241	Kidney_G82-Wt
ENSMPUG00000015090	-1.29708	5.43656	20.0789	2.05588e-05	0.00111601	Kidney_G82-Wt
ENSMPUG00000024864	-1.01366	1.61426	20.0442	2.08692e-05	0.00112713	Kidney_G82-Wt
ENSMPUG00000001709	-1.39947	6.50831	19.9521	2.17168e-05	0.00116505	Kidney_G82-Wt
ENSMPUG00000030094	-2.15153	2.49077	19.9434	2.17993e-05	0.00116505	Kidney_G82-Wt
ENSMPUG00000011737	-2.70523	-2.02669	20.7719	2.30229e-05	0.00122077	Kidney_G82-Wt
ENSMPUG00000018467	3.02958	6.34717	19.7598	2.36029e-05	0.00123649	Kidney_G82-Wt
ENSMPUG00000010988	1.39492	5.07341	19.6797	2.44371e-05	0.00125163	Kidney_G82-Wt
ENSMPUG00000000507	-1.09191	0.150016	19.6746	2.4491e-05	0.00125163	Kidney_G82-Wt
ENSMPUG00000002142	1.72672	1.2795	19.6642	2.46018e-05	0.00125163	Kidney_G82-Wt
ENSMPUG00000004907	-1.28668	4.90603	19.6536	2.47157e-05	0.00125163	Kidney_G82-Wt
ENSMPUG00000002835	-1.98091	4.41891	19.5102	2.63042e-05	0.00130188	Kidney_G82-Wt
ENSMPUG00000003350	-1.28095	2.7087	19.4722	2.6742e-05	0.00131213	Kidney_G82-Wt
ENSMPUG00000026944	-2.26521	-1.79515	20.2601	2.67766e-05	0.00131213	Kidney_G82-Wt
ENSMPUG00000014296	-2.98977	-0.804708	19.3858	2.77665e-05	0.00134924	Kidney_G82-Wt
ENSMPUG00000006819	-1.75414	2.33506	19.3755	2.78912e-05	0.00134924	Kidney_G82-Wt
ENSMPUG00000012682	1.00338	6.87888	19.356	2.81284e-05	0.00135144	Kidney_G82-Wt
ENSMPUG00000005073	1.16798	3.04645	19.2835	2.90308e-05	0.00138372	Kidney_G82-Wt
ENSMPUG00000026381	-2.22748	-1.69353	19.2681	2.92265e-05	0.00138925	Kidney_G82-Wt
ENSMPUG00000009405	2.6268	6.88107	19.2407	2.9578e-05	0.00139834	Kidney_G82-Wt
ENSMPUG00000006621	-2.41508	6.38238	19.1772	3.04086e-05	0.00141906	Kidney_G82-Wt
ENSMPUG00000004405	-1.141	4.90046	19.17	3.05042e-05	0.00141906	Kidney_G82-Wt
ENSMPUG00000017825	1.69062	1.39327	19.1199	3.11782e-05	0.00144655	Kidney_G82-Wt
ENSMPUG00000001508	-2.43082	0.519904	19.1048	3.13835e-05	0.00144884	Kidney_G82-Wt
ENSMPUG00000002148	1.04802	4.25587	19.0981	3.14766e-05	0.00144884	Kidney_G82-Wt
ENSMPUG00000012842	-1.31517	7.15312	19.1776	3.18194e-05	0.00146076	Kidney_G82-Wt
ENSMPUG00000005810	-1.21499	10.0494	18.9954	3.29196e-05	0.00149164	Kidney_G82-Wt
ENSMPUG00000016588	2.48967	4.36009	19.0301	3.36007e-05	0.00151463	Kidney_G82-Wt
ENSMPUG00000006861	-1.41424	1.426	18.9255	3.39422e-05	0.00152609	Kidney_G82-Wt
ENSMPUG00000008777	-1.90932	6.43576	18.7583	3.65203e-05	0.00160882	Kidney_G82-Wt
ENSMPUG00000013738	-1.40584	1.27204	18.653	3.82448e-05	0.00166795	Kidney_G82-Wt
ENSMPUG00000008737	1.78609	5.68286	18.5764	3.95526e-05	0.00171473	Kidney_G82-Wt
ENSMPUG00000004182	1.39473	9.19851	18.4692	4.146e-05	0.00177263	Kidney_G82-Wt
ENSMPUG00000015082	-1.03499	5.4857	18.357	4.35581e-05	0.00183225	Kidney_G82-Wt
ENSMPUG00000009820	1.21151	7.32535	18.3555	4.35874e-05	0.00183225	Kidney_G82-Wt
ENSMPUG00000013620	-1.34802	2.39103	18.3204	4.42655e-05	0.00185183	Kidney_G82-Wt
ENSMPUG00000022023	1.20538	-0.10058	18.302	4.46258e-05	0.00186243	Kidney_G82-Wt
ENSMPUG00000005185	-1.02813	3.05572	18.278	4.50996e-05	0.0018688	Kidney_G82-Wt
ENSMPUG00000013035	-1.23051	4.25725	18.2616	4.54262e-05	0.0018776	Kidney_G82-Wt
ENSMPUG00000014552	1.94409	3.22582	18.2558	4.55439e-05	0.0018776	Kidney_G82-Wt
ENSMPUG00000007313	-1.71002	1.987	18.2239	4.6189e-05	0.0018776	Kidney_G82-Wt
ENSMPUG00000003159	-1.31805	0.993921	18.1969	4.67418e-05	0.0018919	Kidney_G82-Wt
ENSMPUG00000001124	-2.5648	4.24978	18.1615	4.74775e-05	0.00191281	Kidney_G82-Wt
ENSMPUG00000007487	1.47996	6.44173	18.0296	5.03234e-05	0.00199975	Kidney_G82-Wt
ENSMPUG00000000853	1.70122	1.93482	17.9674	5.1725e-05	0.00204029	Kidney_G82-Wt
ENSMPUG00000008619	1.50157	5.48466	17.9505	5.21135e-05	0.00204029	Kidney_G82-Wt
ENSMPUG00000028407	-1.44879	0.693628	17.9324	5.2532e-05	0.00204103	Kidney_G82-Wt
ENSMPUG00000010782	-3.30505	-1.05205	18.306	5.63515e-05	0.00216055	Kidney_G82-Wt
ENSMPUG00000005559	2.66457	7.85377	17.7569	5.67768e-05	0.00216557	Kidney_G82-Wt
ENSMPUG00000014804	1.32493	1.65695	17.7538	5.68547e-05	0.00216557	Kidney_G82-Wt
ENSMPUG00000013105	-1.37967	5.296	17.7384	5.72446e-05	0.00217567	Kidney_G82-Wt
ENSMPUG00000016319	-2.05536	2.79649	17.7085	5.80077e-05	0.00218562	Kidney_G82-Wt
ENSMPUG00000018743	2.21774	2.92076	17.6954	5.83447e-05	0.00219359	Kidney_G82-Wt
ENSMPUG00000027628	1.49376	0.6992	17.5489	6.22639e-05	0.00231598	Kidney_G82-Wt
ENSMPUG00000012219	-1.80464	3.9254	17.499	6.36615e-05	0.00234794	Kidney_G82-Wt
ENSMPUG00000005749	1.03355	7.26947	17.4164	6.60415e-05	0.00241529	Kidney_G82-Wt
ENSMPUG00000021595	-3.66761	-1.61898	17.3604	6.77095e-05	0.00244553	Kidney_G82-Wt
ENSMPUG00000017968	1.0502	7.75041	17.3306	6.86128e-05	0.00246794	Kidney_G82-Wt
ENSMPUG00000009522	1.04886	5.28886	17.3198	6.89423e-05	0.00247174	Kidney_G82-Wt
ENSMPUG00000004567	-1.20635	5.47771	17.2594	7.08246e-05	0.00250979	Kidney_G82-Wt
ENSMPUG00000002355	1.3717	2.06508	17.2516	7.10712e-05	0.00250979	Kidney_G82-Wt
ENSMPUG00000027452	2.48233	-0.962918	17.1901	7.3047e-05	0.00256399	Kidney_G82-Wt
ENSMPUG00000031839	2.25731	0.378108	17.2514	7.32548e-05	0.00256612	Kidney_G82-Wt
ENSMPUG00000009087	-1.90584	0.201341	17.158	7.4098e-05	0.00258528	Kidney_G82-Wt
ENSMPUG00000028061	4.20989	-1.28029	20.3777	7.46734e-05	0.00259497	Kidney_G82-Wt
ENSMPUG00000007107	1.18625	4.89253	17.114	7.55695e-05	0.00261505	Kidney_G82-Wt
ENSMPUG00000006028	-1.37633	6.12801	17.0535	7.76386e-05	0.0026505	Kidney_G82-Wt
ENSMPUG00000016114	1.09913	3.11157	17.0084	7.92192e-05	0.00267826	Kidney_G82-Wt
ENSMPUG00000018009	-2.51653	-1.81206	16.9764	8.03599e-05	0.00270633	Kidney_G82-Wt
ENSMPUG00000012097	-1.2826	2.35131	16.8854	8.36992e-05	0.00279184	Kidney_G82-Wt
ENSMPUG00000013231	-1.64941	3.7392	16.9216	8.47937e-05	0.00281609	Kidney_G82-Wt
ENSMPUG00000004121	-1.67155	6.26434	16.8274	8.58999e-05	0.00283811	Kidney_G82-Wt
ENSMPUG00000030197	1.94354	0.255426	16.8661	8.69146e-05	0.00286621	Kidney_G82-Wt
ENSMPUG00000006475	1.17932	3.69294	16.6994	9.09722e-05	0.00295309	Kidney_G82-Wt
ENSMPUG00000016604	1.08103	2.60087	16.698	9.10287e-05	0.00295309	Kidney_G82-Wt
ENSMPUG00000001577	1.21053	2.75217	16.6616	9.25283e-05	0.00298365	Kidney_G82-Wt
ENSMPUG00000002815	-2.75356	5.68892	16.6266	9.3994e-05	0.00301975	Kidney_G82-Wt
ENSMPUG00000003424	-1.37641	7.73611	16.6145	9.45074e-05	0.00303066	Kidney_G82-Wt
ENSMPUG00000005083	-1.00849	2.6483	16.57	9.6414e-05	0.00308048	Kidney_G82-Wt
ENSMPUG00000017886	1.01426	6.84208	16.5091	9.90884e-05	0.0031429	Kidney_G82-Wt
ENSMPUG00000005437	-1.03383	4.87032	16.3951	0.0001043	0.00325737	Kidney_G82-Wt
ENSMPUG00000015047	-1.02765	4.40273	16.3809	0.000104971	0.00325839	Kidney_G82-Wt
ENSMPUG00000011389	-2.25228	2.35641	16.3392	0.00010696	0.00330835	Kidney_G82-Wt
ENSMPUG00000014358	1.14849	5.39184	16.2707	0.000110314	0.0033779	Kidney_G82-Wt
ENSMPUG00000001695	-1.16482	2.64206	16.2525	0.000111223	0.00339804	Kidney_G82-Wt
ENSMPUG00000013287	1.02317	5.44222	16.2482	0.00011144	0.00339869	Kidney_G82-Wt
ENSMPUG00000008814	-1.46333	4.72814	16.2994	0.00011619	0.00350076	Kidney_G82-Wt
ENSMPUG00000002722	-1.16348	1.75952	16.1044	0.000118912	0.00357042	Kidney_G82-Wt
ENSMPUG00000007963	1.16529	6.65683	16.0725	0.000120634	0.00360353	Kidney_G82-Wt
ENSMPUG00000003027	-1.22286	4.78318	16.055	0.000121594	0.00362601	Kidney_G82-Wt
ENSMPUG00000010322	-1.51362	4.5104	16.0328	0.000122822	0.00365636	Kidney_G82-Wt
ENSMPUG00000011263	-1.38395	3.15715	16.0102	0.000124081	0.00366548	Kidney_G82-Wt
ENSMPUG00000000928	-1.44833	7.32479	15.9955	0.000124912	0.00366548	Kidney_G82-Wt
ENSMPUG00000005504	1.36237	8.13045	15.9947	0.000124954	0.00366548	Kidney_G82-Wt
ENSMPUG00000026646	-2.22275	-0.617275	16.7261	0.000125019	0.00366548	Kidney_G82-Wt
ENSMPUG00000008658	-2.4296	2.4355	15.9486	0.000127589	0.00371585	Kidney_G82-Wt
ENSMPUG00000009691	1.1299	3.83865	15.9242	0.000129005	0.00373403	Kidney_G82-Wt
ENSMPUG00000025087	-1.15022	2.4486	15.9194	0.000129284	0.00373403	Kidney_G82-Wt
ENSMPUG00000014841	-1.61339	7.88256	15.8581	0.000132928	0.00379895	Kidney_G82-Wt
ENSMPUG00000024867	2.32069	-2.06992	16.0675	0.00013301	0.00379895	Kidney_G82-Wt
ENSMPUG00000008965	-1.53263	0.997011	15.8523	0.000133274	0.00379895	Kidney_G82-Wt
ENSMPUG00000019820	-2.08337	-1.2358	15.7847	0.000137421	0.00388499	Kidney_G82-Wt
ENSMPUG00000015679	1.19947	1.33767	15.7045	0.000142512	0.00399699	Kidney_G82-Wt
ENSMPUG00000001263	-1.52937	6.14289	15.6318	0.000147295	0.00409167	Kidney_G82-Wt
ENSMPUG00000005034	-1.06567	5.6678	15.602	0.000149306	0.00412114	Kidney_G82-Wt
ENSMPUG00000027726	1.73218	1.31654	15.5872	0.000150311	0.00412522	Kidney_G82-Wt
ENSMPUG00000012805	1.32468	3.71655	15.586	0.000150395	0.00412522	Kidney_G82-Wt
ENSMPUG00000004268	-1.07007	1.72445	15.5786	0.000150902	0.0041324	Kidney_G82-Wt
ENSMPUG00000003943	2.22655	-1.15912	15.6138	0.000152342	0.0041525	Kidney_G82-Wt
ENSMPUG00000005644	-1.80055	1.24966	15.7018	0.000152785	0.00415489	Kidney_G82-Wt
ENSMPUG00000015952	-1.42164	7.33474	15.5304	0.000154241	0.00418467	Kidney_G82-Wt
ENSMPUG00000009057	-1.41795	0.290173	15.5046	0.000156064	0.00422755	Kidney_G82-Wt
ENSMPUG00000002440	-1.18946	3.86323	15.4852	0.000157447	0.00423214	Kidney_G82-Wt
ENSMPUG00000002173	-1.6158	1.17758	15.4726	0.000158356	0.00423977	Kidney_G82-Wt
ENSMPUG00000016750	-1.81801	4.17532	15.4671	0.000158751	0.00423977	Kidney_G82-Wt
ENSMPUG00000017180	-2.55687	-1.69882	15.4272	0.000161663	0.00427306	Kidney_G82-Wt
ENSMPUG00000014673	1.32497	4.73639	15.3722	0.000165763	0.00435355	Kidney_G82-Wt
ENSMPUG00000015236	1.42734	2.90744	15.3696	0.000165956	0.00435355	Kidney_G82-Wt
ENSMPUG00000008358	-1.7637	1.85758	15.3603	0.000166667	0.00435864	Kidney_G82-Wt
ENSMPUG00000007091	1.09102	5.53254	15.2954	0.000171672	0.00444167	Kidney_G82-Wt
ENSMPUG00000006045	-1.42799	3.98169	15.2808	0.000172818	0.00445318	Kidney_G82-Wt
ENSMPUG00000010293	1.53168	-0.543976	15.2564	0.00017475	0.0044831	Kidney_G82-Wt
ENSMPUG00000015878	1.23804	5.88618	15.25	0.000175259	0.00448684	Kidney_G82-Wt
ENSMPUG00000009636	-1.01545	7.11576	15.244	0.00017574	0.00448684	Kidney_G82-Wt
ENSMPUG00000010557	-2.20167	1.28832	15.2417	0.000175924	0.00448684	Kidney_G82-Wt
ENSMPUG00000012477	-1.97791	1.45186	15.2378	0.000176245	0.00448846	Kidney_G82-Wt
ENSMPUG00000007529	1.40547	3.68826	15.2127	0.000178272	0.00452686	Kidney_G82-Wt
ENSMPUG00000018558	1.41462	-0.308139	15.1635	0.000182322	0.0046029	Kidney_G82-Wt
ENSMPUG00000005818	-1.17166	7.16281	15.1548	0.000183053	0.00460975	Kidney_G82-Wt
ENSMPUG00000003148	1.00765	0.791285	15.1462	0.000183771	0.00461277	Kidney_G82-Wt
ENSMPUG00000014798	-1.26294	4.1422	15.1035	0.000187395	0.00467684	Kidney_G82-Wt
ENSMPUG00000000735	-1.39743	0.255239	14.9651	0.000199647	0.0048711	Kidney_G82-Wt
ENSMPUG00000014038	-1.39563	0.909888	14.9502	0.000201015	0.00488214	Kidney_G82-Wt
ENSMPUG00000014039	-1.23228	2.39424	14.9212	0.000203704	0.00491509	Kidney_G82-Wt
ENSMPUG00000006840	2.16882	1.43357	14.8317	0.000212229	0.00503763	Kidney_G82-Wt
ENSMPUG00000000437	-3.72382	-1.68135	15.1654	0.000212282	0.00503763	Kidney_G82-Wt
ENSMPUG00000009068	-1.23862	2.89751	14.828	0.000212592	0.00503763	Kidney_G82-Wt
ENSMPUG00000005088	-1.37488	3.36538	14.8317	0.000218587	0.00512166	Kidney_G82-Wt
ENSMPUG00000018413	1.27618	3.49875	14.7552	0.000219819	0.00512665	Kidney_G82-Wt
ENSMPUG00000019472	-1.53497	0.956193	14.7235	0.000223041	0.00516727	Kidney_G82-Wt
ENSMPUG00000013241	1.04773	2.99239	14.6814	0.000227396	0.00523654	Kidney_G82-Wt
ENSMPUG00000009234	-1.25219	5.44061	14.6502	0.000230681	0.00529505	Kidney_G82-Wt
ENSMPUG00000004468	-1.396	0.413615	14.636	0.000232193	0.00531577	Kidney_G82-Wt
ENSMPUG00000018766	-1.40854	0.72337	14.6103	0.000234956	0.00536077	Kidney_G82-Wt
ENSMPUG00000015452	1.78119	5.21634	14.5954	0.000236574	0.00536137	Kidney_G82-Wt
ENSMPUG00000009008	-1.53106	0.98258	14.5773	0.000238549	0.00537659	Kidney_G82-Wt
ENSMPUG00000024233	-1.56148	0.569236	14.5671	0.000239674	0.00538127	Kidney_G82-Wt
ENSMPUG00000010855	-1.63548	5.31707	14.5437	0.000242271	0.00541154	Kidney_G82-Wt
ENSMPUG00000009146	-1.02793	5.60604	14.5087	0.000246203	0.00545053	Kidney_G82-Wt
ENSMPUG00000003368	2.00637	5.9312	14.4952	0.000247735	0.00547132	Kidney_G82-Wt
ENSMPUG00000016559	-1.87668	3.04454	14.442	0.000253884	0.00554319	Kidney_G82-Wt
ENSMPUG00000009829	-2.17302	1.56631	14.4179	0.000256731	0.00557391	Kidney_G82-Wt
ENSMPUG00000011058	-1.79771	-0.61908	14.3312	0.000267207	0.00573361	Kidney_G82-Wt
ENSMPUG00000004887	-1.00224	2.81805	14.3021	0.000270822	0.00577565	Kidney_G82-Wt
ENSMPUG00000015240	1.43066	4.7696	14.2591	0.000276248	0.00584098	Kidney_G82-Wt
ENSMPUG00000015340	2.37384	9.29405	14.2032	0.000283485	0.00595912	Kidney_G82-Wt
ENSMPUG00000013925	-2.0827	5.17534	14.1758	0.000287101	0.00598448	Kidney_G82-Wt
ENSMPUG00000025548	3.48461	-2.79786	14.4453	0.000287131	0.00598448	Kidney_G82-Wt
ENSMPUG00000009449	-1.0602	6.64931	14.1448	0.00029125	0.00605585	Kidney_G82-Wt
ENSMPUG00000026635	-1.73877	0.613312	14.0876	0.000299056	0.00618865	Kidney_G82-Wt
ENSMPUG00000006960	-1.29462	1.41959	14.0804	0.000300052	0.00620191	Kidney_G82-Wt
ENSMPUG00000011195	1.34962	2.43561	13.9991	0.000311578	0.00634244	Kidney_G82-Wt
ENSMPUG00000004507	-1.66946	6.19662	13.9963	0.000311978	0.00634267	Kidney_G82-Wt
ENSMPUG00000003310	-1.12906	5.0302	13.9885	0.000313107	0.00634397	Kidney_G82-Wt
ENSMPUG00000015480	-1.02165	2.92412	13.9807	0.000314252	0.00635977	Kidney_G82-Wt
ENSMPUG00000013418	-1.21187	3.38747	13.9534	0.000318252	0.0064248	Kidney_G82-Wt
ENSMPUG00000017427	1.23656	4.97847	13.9488	0.000318938	0.0064248	Kidney_G82-Wt
ENSMPUG00000005705	1.11603	5.09867	13.9235	0.000322698	0.00646323	Kidney_G82-Wt
ENSMPUG00000019040	-1.00386	0.456897	13.9009	0.000326096	0.00648565	Kidney_G82-Wt
ENSMPUG00000015113	-1.06573	4.04428	13.8939	0.000327164	0.00648565	Kidney_G82-Wt
ENSMPUG00000002828	1.0731	-0.674154	13.8278	0.000337369	0.00660539	Kidney_G82-Wt
ENSMPUG00000011439	1.00673	4.3309	13.7928	0.0003429	0.00669116	Kidney_G82-Wt
ENSMPUG00000016658	-1.18139	4.21182	13.6958	0.000358716	0.00690707	Kidney_G82-Wt
ENSMPUG00000018188	1.02023	5.78615	13.6863	0.00036031	0.00693011	Kidney_G82-Wt
ENSMPUG00000019235	-1.48236	-0.638781	14.9342	0.000363574	0.00694567	Kidney_G82-Wt
ENSMPUG00000013146	-2.48055	7.63266	13.6606	0.000364657	0.00694609	Kidney_G82-Wt
ENSMPUG00000014196	-1.995	2.35533	13.6602	0.000364724	0.00694609	Kidney_G82-Wt
ENSMPUG00000013458	1.35192	4.64064	13.6091	0.000373505	0.00706702	Kidney_G82-Wt
ENSMPUG00000006171	-1.57191	2.71388	13.6009	0.000374941	0.00708651	Kidney_G82-Wt
ENSMPUG00000018751	1.12057	2.07569	13.5856	0.000377615	0.00712162	Kidney_G82-Wt
ENSMPUG00000016590	1.06075	6.13376	13.5715	0.000380111	0.00715323	Kidney_G82-Wt
ENSMPUG00000007348	-1.02602	5.17205	13.5376	0.00038617	0.00719663	Kidney_G82-Wt
ENSMPUG00000030230	1.8043	2.51509	13.5355	0.000386543	0.00719663	Kidney_G82-Wt
ENSMPUG00000007138	1.65418	3.44717	13.5201	0.000389332	0.00723311	Kidney_G82-Wt
ENSMPUG00000004951	-1.35192	0.989656	13.4809	0.000396514	0.00732752	Kidney_G82-Wt
ENSMPUG00000000575	-2.74612	-0.227563	13.5132	0.00039844	0.00734754	Kidney_G82-Wt
ENSMPUG00000002667	-1.18571	0.846782	13.4393	0.000404301	0.00739896	Kidney_G82-Wt
ENSMPUG00000014860	-1.53091	2.2676	13.4335	0.000405387	0.00739896	Kidney_G82-Wt
ENSMPUG00000004847	1.50318	3.05221	13.431	0.00040587	0.00739896	Kidney_G82-Wt
ENSMPUG00000019311	-1.17136	2.2718	13.4308	0.000405893	0.00739896	Kidney_G82-Wt
ENSMPUG00000019667	-2.13699	-1.22377	13.417	0.000408521	0.00743909	Kidney_G82-Wt
ENSMPUG00000027122	-2.86528	-1.75109	13.4101	0.000409846	0.00743993	Kidney_G82-Wt
ENSMPUG00000017569	1.10113	2.55024	13.3822	0.000415215	0.00749061	Kidney_G82-Wt
ENSMPUG00000016330	-1.81375	5.53115	13.3695	0.000417688	0.00752744	Kidney_G82-Wt
ENSMPUG00000024171	-1.46432	-0.0365661	13.3639	0.000418785	0.00753943	Kidney_G82-Wt
ENSMPUG00000007009	1.5039	6.40588	13.3214	0.000427189	0.00767488	Kidney_G82-Wt
ENSMPUG00000026363	-1.65885	0.881001	13.2703	0.000437536	0.0078125	Kidney_G82-Wt
ENSMPUG00000009312	1.34129	-0.129841	13.2175	0.000448486	0.00793492	Kidney_G82-Wt
ENSMPUG00000000540	-1.44894	2.51604	13.2061	0.000450897	0.00795011	Kidney_G82-Wt
ENSMPUG00000029612	-1.62729	-1.58919	13.2043	0.000451265	0.00795011	Kidney_G82-Wt
ENSMPUG00000001556	1.16062	7.98972	13.1063	0.000472495	0.00820984	Kidney_G82-Wt
ENSMPUG00000009313	2.24597	1.25498	13.0603	0.000482799	0.00834731	Kidney_G82-Wt
ENSMPUG00000027804	-1.59673	-1.37128	13.0373	0.00048803	0.00841274	Kidney_G82-Wt
ENSMPUG00000025246	-1.75764	1.09653	13.0119	0.000493896	0.00848026	Kidney_G82-Wt
ENSMPUG00000013736	-1.29956	1.06234	13.0098	0.000494378	0.00848026	Kidney_G82-Wt
ENSMPUG00000011313	-1.43117	2.7582	13.0042	0.00049568	0.00848591	Kidney_G82-Wt
ENSMPUG00000024541	-2.04812	-0.158071	13.253	0.000501957	0.00855141	Kidney_G82-Wt
ENSMPUG00000004096	1.43452	1.48034	12.9564	0.000506949	0.00861122	Kidney_G82-Wt
ENSMPUG00000030947	1.28948	0.638777	12.9221	0.000515176	0.00870857	Kidney_G82-Wt
ENSMPUG00000002911	-1.05152	0.524807	12.8282	0.000538464	0.00900623	Kidney_G82-Wt
ENSMPUG00000013532	-1.03368	1.35406	12.7889	0.000548513	0.00915676	Kidney_G82-Wt
ENSMPUG00000009336	1.16649	2.0387	12.7559	0.000557113	0.00927371	Kidney_G82-Wt
ENSMPUG00000005296	-1.31656	4.84564	12.7535	0.000557756	0.00927555	Kidney_G82-Wt
ENSMPUG00000012909	1.00635	1.12909	12.7381	0.000561826	0.00929895	Kidney_G82-Wt
ENSMPUG00000028645	-1.67086	-0.631013	12.7323	0.00056335	0.00929895	Kidney_G82-Wt
ENSMPUG00000019193	-2.9298	-0.384752	12.7276	0.0005646	0.0093095	Kidney_G82-Wt
ENSMPUG00000016433	1.65039	1.77931	12.7198	0.000566675	0.00932207	Kidney_G82-Wt
ENSMPUG00000015318	-1.06962	4.89952	12.7158	0.000567743	0.00932207	Kidney_G82-Wt
ENSMPUG00000015772	-1.63769	3.99274	12.6897	0.000574799	0.00940762	Kidney_G82-Wt
ENSMPUG00000004482	-1.21413	7.00865	12.6894	0.000574865	0.00940762	Kidney_G82-Wt
ENSMPUG00000017413	1.40507	1.82247	12.682	0.000576867	0.00942426	Kidney_G82-Wt
ENSMPUG00000012331	1.21102	6.19321	12.6666	0.00058108	0.00946493	Kidney_G82-Wt
ENSMPUG00000006478	-1.50901	2.65891	12.6575	0.000583584	0.00948913	Kidney_G82-Wt
ENSMPUG00000014814	1.28515	5.00367	12.653	0.000584838	0.00949156	Kidney_G82-Wt
ENSMPUG00000009553	-1.37155	3.96547	12.6283	0.000591686	0.00955814	Kidney_G82-Wt
ENSMPUG00000017756	1.01006	3.459	12.625	0.000592615	0.00955814	Kidney_G82-Wt
ENSMPUG00000015948	-1.18778	7.24381	12.5967	0.000600579	0.00961202	Kidney_G82-Wt
ENSMPUG00000007095	-1.03054	7.63037	12.5809	0.000605091	0.00965766	Kidney_G82-Wt
ENSMPUG00000032060	-1.9326	-2.09426	13.3301	0.000625742	0.00986986	Kidney_G82-Wt
ENSMPUG00000016002	-1.35341	0.0246016	12.7473	0.000640468	0.00998892	Kidney_G82-Wt
ENSMPUG00000003902	-1.02457	1.13053	12.4401	0.00064676	0.010047	Kidney_G82-Wt
ENSMPUG00000014270	-1.08811	5.64843	12.3589	0.000672114	0.0103213	Kidney_G82-Wt
ENSMPUG00000032077	-1.78185	-2.29278	12.5564	0.000675345	0.0103515	Kidney_G82-Wt
ENSMPUG00000014935	-1.08205	2.10963	12.3417	0.000677601	0.0103691	Kidney_G82-Wt
ENSMPUG00000006138	1.12963	1.2233	12.3043	0.000689725	0.0105177	Kidney_G82-Wt
ENSMPUG00000028732	1.34881	1.61823	12.2478	0.000708484	0.0106902	Kidney_G82-Wt
ENSMPUG00000005361	4.88679	-0.789463	12.2702	0.000716116	0.0107724	Kidney_G82-Wt
ENSMPUG00000012518	2.72422	-0.570182	12.1841	0.000745781	0.0110819	Kidney_G82-Wt
ENSMPUG00000018571	1.95407	2.81884	12.22	0.00074702	0.0110909	Kidney_G82-Wt
ENSMPUG00000029002	1.33505	1.51107	12.114	0.000754999	0.0111819	Kidney_G82-Wt
ENSMPUG00000016542	1.27204	3.04492	12.0397	0.00078216	0.0114436	Kidney_G82-Wt
ENSMPUG00000019360	-1.41547	-0.832421	11.9881	0.000801614	0.0116438	Kidney_G82-Wt
ENSMPUG00000002174	1.65819	3.4914	11.9582	0.000813119	0.0117046	Kidney_G82-Wt
ENSMPUG00000006269	-1.85862	1.9724	11.902	0.000835199	0.0119721	Kidney_G82-Wt
ENSMPUG00000012489	1.72419	4.42346	11.837	0.000861509	0.012174	Kidney_G82-Wt
ENSMPUG00000016123	-1.92917	3.19092	11.8362	0.000861847	0.012174	Kidney_G82-Wt
ENSMPUG00000029023	-1.35088	1.56554	11.8315	0.000863783	0.0121915	Kidney_G82-Wt
ENSMPUG00000008530	-1.0433	7.1977	11.8162	0.000870126	0.0122142	Kidney_G82-Wt
ENSMPUG00000028477	-1.86716	-0.24737	11.8074	0.00087379	0.0122142	Kidney_G82-Wt
ENSMPUG00000000803	-1.19781	0.445003	11.7968	0.00087824	0.0122567	Kidney_G82-Wt
ENSMPUG00000004737	-1.17271	4.21036	11.791	0.000880665	0.0122807	Kidney_G82-Wt
ENSMPUG00000018118	-1.43686	5.52172	11.7719	0.000888753	0.0123639	Kidney_G82-Wt
ENSMPUG00000019517	-1.56061	0.264845	11.7561	0.000895472	0.0124276	Kidney_G82-Wt
ENSMPUG00000008056	-1.8907	-0.77106	13.3113	0.000905297	0.0124944	Kidney_G82-Wt
ENSMPUG00000016744	1.04745	5.14305	11.707	0.000916761	0.0126127	Kidney_G82-Wt
ENSMPUG00000007014	-1.96252	0.859151	11.562	0.000982661	0.0132954	Kidney_G82-Wt
ENSMPUG00000000795	-2.29853	-0.121604	11.5381	0.00100925	0.0135121	Kidney_G82-Wt
ENSMPUG00000006293	-1.18653	5.70254	11.4764	0.00102387	0.0136243	Kidney_G82-Wt
ENSMPUG00000011575	1.67889	1.80309	11.5038	0.0010259	0.0136408	Kidney_G82-Wt
ENSMPUG00000017954	4.34367	-0.445023	11.4513	0.00105613	0.0138637	Kidney_G82-Wt
ENSMPUG00000000289	-1.91469	0.655399	11.3982	0.00106304	0.0139434	Kidney_G82-Wt
ENSMPUG00000015366	1.74299	7.44075	11.3876	0.00106846	0.0139829	Kidney_G82-Wt
ENSMPUG00000014153	-1.14345	3.20382	11.294	0.00111769	0.0144499	Kidney_G82-Wt
ENSMPUG00000020066	-1.44187	0.710113	11.2835	0.00112335	0.0144947	Kidney_G82-Wt
ENSMPUG00000013745	1.10001	5.13033	11.2692	0.00113113	0.0145627	Kidney_G82-Wt
ENSMPUG00000004818	-1.26741	3.96794	11.2612	0.00113549	0.0145866	Kidney_G82-Wt
ENSMPUG00000009220	2.21041	0.599349	11.2325	0.00115127	0.0147351	Kidney_G82-Wt
ENSMPUG00000024527	-1.52334	-1.8899	11.2287	0.0011534	0.0147515	Kidney_G82-Wt
ENSMPUG00000029594	3.6944	0.1081	11.2869	0.0011611	0.0148391	Kidney_G82-Wt
ENSMPUG00000006548	-1.43986	0.595184	11.2017	0.00116851	0.014912	Kidney_G82-Wt
ENSMPUG00000001491	-1.32442	7.82433	11.1953	0.00117208	0.0149249	Kidney_G82-Wt
ENSMPUG00000002999	-1.24393	2.72917	11.1948	0.00117236	0.0149249	Kidney_G82-Wt
ENSMPUG00000014818	-1.64528	-0.152042	11.1346	0.00120692	0.0151908	Kidney_G82-Wt
ENSMPUG00000017866	3.73581	-0.937059	11.1693	0.00120864	0.0151908	Kidney_G82-Wt
ENSMPUG00000010699	-1.02084	0.768019	11.1043	0.0012247	0.0153483	Kidney_G82-Wt
ENSMPUG00000027046	-1.24933	0.311933	11.1294	0.00122739	0.0153536	Kidney_G82-Wt
ENSMPUG00000019920	1.20211	5.53698	11.0749	0.00124222	0.0154678	Kidney_G82-Wt
ENSMPUG00000015943	-1.25498	1.63789	11.0309	0.00126888	0.015698	Kidney_G82-Wt
ENSMPUG00000009231	1.62518	0.596524	11.0651	0.0012706	0.015698	Kidney_G82-Wt
ENSMPUG00000012812	-1.23501	-0.225478	11.1551	0.00127577	0.0157294	Kidney_G82-Wt
ENSMPUG00000013893	1.20352	1.67732	11.0186	0.00127645	0.0157294	Kidney_G82-Wt
ENSMPUG00000002700	1.49888	3.09616	11.0181	0.00127675	0.0157294	Kidney_G82-Wt
ENSMPUG00000010953	-1.89859	-1.52272	10.9873	0.00129593	0.0158337	Kidney_G82-Wt
ENSMPUG00000016463	1.23023	-0.208486	10.9452	0.00132259	0.01604	Kidney_G82-Wt
ENSMPUG00000010299	-1.2334	3.01387	10.9268	0.00133443	0.0161213	Kidney_G82-Wt
ENSMPUG00000014807	-1.2999	5.20704	10.9135	0.00134301	0.0161578	Kidney_G82-Wt
ENSMPUG00000004783	1.42862	2.93736	10.8741	0.00136886	0.016356	Kidney_G82-Wt
ENSMPUG00000011460	-1.31413	0.228987	10.8575	0.00137997	0.0164549	Kidney_G82-Wt
ENSMPUG00000001142	1.76166	0.421666	10.8319	0.00139717	0.0165561	Kidney_G82-Wt
ENSMPUG00000005367	-1.14092	5.33153	10.7958	0.00142186	0.016771	Kidney_G82-Wt
ENSMPUG00000003863	-1.13043	3.92429	10.7698	0.00143985	0.0169306	Kidney_G82-Wt
ENSMPUG00000007789	1.23378	-0.367924	10.7556	0.0014498	0.0170086	Kidney_G82-Wt
ENSMPUG00000001846	-1.25564	2.05477	10.7271	0.00147006	0.0171717	Kidney_G82-Wt
ENSMPUG00000015460	2.22962	0.790955	10.7203	0.00147486	0.0171771	Kidney_G82-Wt
ENSMPUG00000024530	-1.01629	0.258676	10.7184	0.00147629	0.0171806	Kidney_G82-Wt
ENSMPUG00000016239	-1.03046	7.50666	10.6797	0.00150426	0.0174249	Kidney_G82-Wt
ENSMPUG00000019930	-3.19272	-0.417224	10.5993	0.00156423	0.0178938	Kidney_G82-Wt
ENSMPUG00000017932	-1.24383	2.12512	10.5528	0.00159999	0.0181363	Kidney_G82-Wt
ENSMPUG00000010585	2.14987	5.81497	10.5226	0.00162377	0.0183225	Kidney_G82-Wt
ENSMPUG00000003520	-1.26789	5.61306	10.5183	0.00162714	0.0183369	Kidney_G82-Wt
ENSMPUG00000018262	-1.28109	1.26562	10.5047	0.00163794	0.018411	Kidney_G82-Wt
ENSMPUG00000008455	1.01733	3.77076	10.4742	0.00166246	0.0185784	Kidney_G82-Wt
ENSMPUG00000014998	1.05003	3.48185	10.4518	0.00168073	0.0186991	Kidney_G82-Wt
ENSMPUG00000029917	1.13803	1.58381	10.438	0.00169205	0.0187891	Kidney_G82-Wt
ENSMPUG00000025046	-1.32462	-0.380557	10.4319	0.0016971	0.0187974	Kidney_G82-Wt
ENSMPUG00000009198	1.59306	5.33215	10.4263	0.00170174	0.0188076	Kidney_G82-Wt
ENSMPUG00000008355	1.03647	2.6033	10.4256	0.00170233	0.0188076	Kidney_G82-Wt
ENSMPUG00000010213	-1.69093	-1.00248	11.6681	0.00170929	0.0188725	Kidney_G82-Wt
ENSMPUG00000013920	-1.33781	2.63399	10.4086	0.00171655	0.0189157	Kidney_G82-Wt
ENSMPUG00000010556	-1.56969	4.12376	10.3599	0.00175778	0.0191883	Kidney_G82-Wt
ENSMPUG00000029962	4.25264	-2.11465	10.3785	0.00177005	0.0192919	Kidney_G82-Wt
ENSMPUG00000001553	-1.02455	2.07867	10.3452	0.0017705	0.0192919	Kidney_G82-Wt
ENSMPUG00000031028	-3.84272	-1.15754	10.5202	0.00177413	0.0193194	Kidney_G82-Wt
ENSMPUG00000030487	1.375	0.020599	10.3302	0.00178353	0.0193473	Kidney_G82-Wt
ENSMPUG00000029783	2.29002	-1.2599	10.3985	0.00178445	0.0193473	Kidney_G82-Wt
ENSMPUG00000001033	1.35328	4.0021	10.3251	0.0017879	0.0193705	Kidney_G82-Wt
ENSMPUG00000001440	-2.31698	-2.28371	10.7062	0.00178882	0.0193705	Kidney_G82-Wt
ENSMPUG00000010267	-1.22737	6.12739	10.3163	0.00179561	0.0193959	Kidney_G82-Wt
ENSMPUG00000004989	2.11734	2.17704	10.3148	0.001797	0.019399	Kidney_G82-Wt
ENSMPUG00000003458	-1.28301	4.19131	10.2967	0.00181296	0.0194988	Kidney_G82-Wt
ENSMPUG00000011909	-6.1593	-1.2359	12.5854	0.00181864	0.0195117	Kidney_G82-Wt
ENSMPUG00000008544	-1.2199	0.636023	10.2376	0.00186606	0.019886	Kidney_G82-Wt
ENSMPUG00000008845	-1.00552	4.55151	10.2349	0.00186858	0.0198923	Kidney_G82-Wt
ENSMPUG00000005666	-1.0255	3.70733	10.234	0.00186939	0.0198923	Kidney_G82-Wt
ENSMPUG00000010591	-2.4214	-2.66081	10.5509	0.001892	0.0200268	Kidney_G82-Wt
ENSMPUG00000016860	1.11575	2.9912	10.207	0.0018942	0.0200268	Kidney_G82-Wt
ENSMPUG00000024117	1.44971	-0.119627	10.1888	0.00191122	0.020158	Kidney_G82-Wt
ENSMPUG00000020137	1.72576	5.93684	10.1835	0.00191613	0.0201808	Kidney_G82-Wt
ENSMPUG00000007909	2.50919	9.98488	10.1811	0.00191842	0.0201851	Kidney_G82-Wt
ENSMPUG00000007115	1.50077	-1.12182	10.1647	0.00193392	0.0202992	Kidney_G82-Wt
ENSMPUG00000017803	1.53192	0.0324456	10.1595	0.0019388	0.0203382	Kidney_G82-Wt
ENSMPUG00000004437	1.26341	5.51154	10.1429	0.00195462	0.0204638	Kidney_G82-Wt
ENSMPUG00000002559	-1.01214	2.99796	10.142	0.00195554	0.0204638	Kidney_G82-Wt
ENSMPUG00000011388	-1.13642	0.90818	10.1396	0.00195782	0.0204638	Kidney_G82-Wt
ENSMPUG00000025422	1.25726	1.81434	10.0767	0.00201915	0.0208798	Kidney_G82-Wt
ENSMPUG00000011539	-1.44489	1.19319	10.0164	0.00207976	0.0212369	Kidney_G82-Wt
ENSMPUG00000008192	1.42923	2.79088	10.0064	0.00209003	0.0212971	Kidney_G82-Wt
ENSMPUG00000009684	-1.08716	1.35654	9.99539	0.00210134	0.0213825	Kidney_G82-Wt
ENSMPUG00000013496	1.19008	1.32556	9.99121	0.00210566	0.0214063	Kidney_G82-Wt
ENSMPUG00000004725	-1.16433	4.5806	9.95962	0.00213859	0.0215424	Kidney_G82-Wt
ENSMPUG00000009426	1.66497	2.63985	9.95859	0.00213968	0.0215424	Kidney_G82-Wt
ENSMPUG00000016645	-2.25861	-0.986026	11.3551	0.00215155	0.0216208	Kidney_G82-Wt
ENSMPUG00000027514	2.48463	0.0621876	9.88419	0.00221941	0.0221119	Kidney_G82-Wt
ENSMPUG00000002887	4.32885	5.62836	9.80313	0.00230979	0.0227909	Kidney_G82-Wt
ENSMPUG00000002470	2.64972	5.07146	9.79182	0.00232269	0.0228794	Kidney_G82-Wt
ENSMPUG00000027491	4.07484	-1.18494	9.84017	0.00233118	0.0229371	Kidney_G82-Wt
ENSMPUG00000020116	2.13296	2.28461	9.77178	0.00234575	0.0230184	Kidney_G82-Wt
ENSMPUG00000010653	2.25444	5.61863	9.73766	0.00238555	0.0232622	Kidney_G82-Wt
ENSMPUG00000002169	-1.29473	4.72058	9.71976	0.00240672	0.023405	Kidney_G82-Wt
ENSMPUG00000004094	2.04	3.32639	9.75933	0.00241707	0.0234776	Kidney_G82-Wt
ENSMPUG00000021215	1.81182	-1.06449	9.69131	0.00244075	0.0236287	Kidney_G82-Wt
ENSMPUG00000027687	-1.32062	-0.730126	9.67023	0.00246629	0.0238098	Kidney_G82-Wt
ENSMPUG00000007411	-1.80656	0.122046	9.65391	0.00248624	0.0239422	Kidney_G82-Wt
ENSMPUG00000006900	-1.22846	-1.18939	9.65147	0.00248924	0.0239519	Kidney_G82-Wt
ENSMPUG00000018239	-1.39305	0.654228	9.63981	0.00250363	0.0240505	Kidney_G82-Wt
ENSMPUG00000001929	-1.48678	-0.173845	9.63163	0.00251376	0.0240816	Kidney_G82-Wt
ENSMPUG00000001362	1.00625	5.26421	9.61798	0.00253078	0.0241809	Kidney_G82-Wt
ENSMPUG00000014188	1.19185	3.18669	9.61775	0.00253106	0.0241809	Kidney_G82-Wt
ENSMPUG00000013267	1.45127	-0.431496	9.60504	0.00254701	0.024253	Kidney_G82-Wt
ENSMPUG00000010593	-1.27326	2.90587	9.60377	0.00254862	0.024253	Kidney_G82-Wt
ENSMPUG00000001962	1.23731	-0.715861	9.57838	0.00258081	0.0244628	Kidney_G82-Wt
ENSMPUG00000016784	2.65525	10.0339	9.56351	0.00259987	0.0245959	Kidney_G82-Wt
ENSMPUG00000006147	1.28843	3.28761	9.50409	0.00267747	0.0251798	Kidney_G82-Wt
ENSMPUG00000001026	-1.28154	6.51163	9.4831	0.00270545	0.0253337	Kidney_G82-Wt
ENSMPUG00000002475	1.268	8.36159	9.47158	0.00272094	0.025465	Kidney_G82-Wt
ENSMPUG00000013652	-1.01678	1.25287	9.43212	0.00277468	0.0257469	Kidney_G82-Wt
ENSMPUG00000003146	-1.97408	8.67661	9.41816	0.00279396	0.0258845	Kidney_G82-Wt
ENSMPUG00000026841	-1.42374	-0.982268	9.40262	0.00281556	0.0259881	Kidney_G82-Wt
ENSMPUG00000015928	3.25418	-1.37692	9.41812	0.00285733	0.0262348	Kidney_G82-Wt
ENSMPUG00000014975	1.54745	8.70407	9.35881	0.00287745	0.0263364	Kidney_G82-Wt
ENSMPUG00000017297	-1.01282	8.95905	9.32545	0.00292553	0.0266052	Kidney_G82-Wt
ENSMPUG00000011019	-1.37178	-0.332811	9.2926	0.00297367	0.0268278	Kidney_G82-Wt
ENSMPUG00000027249	-1.84082	-0.973437	9.27166	0.00300478	0.0270199	Kidney_G82-Wt
ENSMPUG00000009309	1.31243	5.17704	9.26203	0.00301921	0.0271036	Kidney_G82-Wt
ENSMPUG00000000817	2.63436	5.79278	9.24493	0.00304499	0.027213	Kidney_G82-Wt
ENSMPUG00000018448	2.27306	1.1978	9.21488	0.00313154	0.027835	Kidney_G82-Wt
ENSMPUG00000025276	1.07594	-0.38602	9.18619	0.00313533	0.027835	Kidney_G82-Wt
ENSMPUG00000031811	1.39296	1.6942	9.16131	0.00317441	0.0280735	Kidney_G82-Wt
ENSMPUG00000011103	-1.52908	4.22323	9.1609	0.00317507	0.0280735	Kidney_G82-Wt
ENSMPUG00000000308	1.68565	2.06435	9.13995	0.00320837	0.0282107	Kidney_G82-Wt
ENSMPUG00000016364	1.14931	3.74064	9.10638	0.00326252	0.0285429	Kidney_G82-Wt
ENSMPUG00000000221	-1.2474	3.27806	9.0985	0.00327536	0.0285927	Kidney_G82-Wt
ENSMPUG00000012319	-1.56231	-1.05452	9.093	0.00328437	0.0286193	Kidney_G82-Wt
ENSMPUG00000024866	1.28631	-1.05218	9.07919	0.00330707	0.0287452	Kidney_G82-Wt
ENSMPUG00000015183	1.87783	0.393342	9.07151	0.00331977	0.0287983	Kidney_G82-Wt
ENSMPUG00000018267	1.23275	-1.05311	9.02717	0.00339406	0.0292536	Kidney_G82-Wt
ENSMPUG00000026654	1.06958	0.597183	9.00208	0.00343686	0.0294335	Kidney_G82-Wt
ENSMPUG00000005324	-1.11911	2.87314	8.98143	0.0034725	0.0296301	Kidney_G82-Wt
ENSMPUG00000004052	-1.27165	0.185741	8.95118	0.0035254	0.0298751	Kidney_G82-Wt
ENSMPUG00000028077	-2.13736	2.06707	8.87099	0.00366974	0.0307191	Kidney_G82-Wt
ENSMPUG00000001457	1.31464	2.68822	8.84512	0.00371759	0.0310313	Kidney_G82-Wt
ENSMPUG00000014845	-1.6387	4.94005	8.84348	0.00372065	0.031041	Kidney_G82-Wt
ENSMPUG00000019343	-1.09092	2.6284	8.83707	0.00373263	0.0310941	Kidney_G82-Wt
ENSMPUG00000013980	2.89599	1.93915	8.82898	0.00374778	0.0311631	Kidney_G82-Wt
ENSMPUG00000018646	1.57709	0.568569	8.80951	0.00378453	0.0314087	Kidney_G82-Wt
ENSMPUG00000011606	1.13793	1.77284	8.79815	0.00380615	0.0315431	Kidney_G82-Wt
ENSMPUG00000019285	1.47157	3.60005	8.78421	0.00383286	0.031648	Kidney_G82-Wt
ENSMPUG00000009888	2.12848	7.72303	8.80277	0.00383387	0.031648	Kidney_G82-Wt
ENSMPUG00000004090	2.01351	4.77282	8.79081	0.00385685	0.0317521	Kidney_G82-Wt
ENSMPUG00000027391	1.14486	1.66838	8.69011	0.00401824	0.0326905	Kidney_G82-Wt
ENSMPUG00000011535	1.02869	3.48507	8.68853	0.00402143	0.0326905	Kidney_G82-Wt
ENSMPUG00000008278	-1.44635	1.17562	8.68715	0.00402423	0.032698	Kidney_G82-Wt
ENSMPUG00000025371	-1.64613	-0.330635	8.70224	0.00403151	0.0327211	Kidney_G82-Wt
ENSMPUG00000006069	-1.21312	1.75409	8.63985	0.00412105	0.0331296	Kidney_G82-Wt
ENSMPUG00000011607	-1.34015	-0.634415	8.63534	0.00413039	0.0331743	Kidney_G82-Wt
ENSMPUG00000009730	1.20923	1.57011	8.63252	0.00413626	0.0332062	Kidney_G82-Wt
ENSMPUG00000013455	-1.2948	-0.382955	8.61352	0.00417598	0.033383	Kidney_G82-Wt
ENSMPUG00000002970	-1.37584	-0.94203	8.61284	0.00417742	0.033383	Kidney_G82-Wt
ENSMPUG00000013677	1.91878	3.11225	8.60712	0.00418946	0.0334332	Kidney_G82-Wt
ENSMPUG00000019985	1.07235	-0.0298903	8.58893	0.00422798	0.033633	Kidney_G82-Wt
ENSMPUG00000003481	1.16826	0.516892	8.58457	0.00423727	0.0336915	Kidney_G82-Wt
ENSMPUG00000011166	1.23236	-0.219746	8.58148	0.00424387	0.0337286	Kidney_G82-Wt
ENSMPUG00000009783	-1.09222	0.194068	8.56689	0.00427515	0.0339154	Kidney_G82-Wt
ENSMPUG00000030002	1.72967	-1.10796	8.55645	0.00429769	0.0340121	Kidney_G82-Wt
ENSMPUG00000009166	-1.2052	0.810898	8.55583	0.00429903	0.0340121	Kidney_G82-Wt
ENSMPUG00000015648	-1.63377	3.1851	8.54961	0.00431252	0.0341033	Kidney_G82-Wt
ENSMPUG00000004956	-1.22197	1.84515	8.51555	0.00438716	0.0344787	Kidney_G82-Wt
ENSMPUG00000015170	-1.69661	1.20387	8.50514	0.00441024	0.0346091	Kidney_G82-Wt
ENSMPUG00000004321	-1.15896	1.75328	8.50175	0.0044178	0.0346375	Kidney_G82-Wt
ENSMPUG00000010643	-1.392	-0.753506	8.53317	0.00445486	0.0347763	Kidney_G82-Wt
ENSMPUG00000004381	1.55081	6.84797	8.48096	0.00446436	0.0347993	Kidney_G82-Wt
ENSMPUG00000011271	1.24891	-1.17389	8.46185	0.0045076	0.03498	Kidney_G82-Wt
ENSMPUG00000015226	2.79942	-0.933879	8.45553	0.00452198	0.0350604	Kidney_G82-Wt
ENSMPUG00000009443	-1.77699	6.88677	8.4374	0.00456355	0.0353287	Kidney_G82-Wt
ENSMPUG00000008985	1.55166	2.07412	8.43073	0.00457896	0.0354078	Kidney_G82-Wt
ENSMPUG00000006959	1.34953	5.84775	8.40576	0.00463704	0.0356396	Kidney_G82-Wt
ENSMPUG00000004723	1.91879	6.32406	8.40437	0.0046403	0.0356396	Kidney_G82-Wt
ENSMPUG00000005054	-2.50963	6.19077	8.47105	0.00466011	0.0357051	Kidney_G82-Wt
ENSMPUG00000007286	1.03677	2.99652	8.37594	0.00470743	0.0358921	Kidney_G82-Wt
ENSMPUG00000014523	1.7717	2.29652	8.36857	0.004725	0.0360103	Kidney_G82-Wt
ENSMPUG00000018966	-1.31792	2.2102	8.35141	0.00476616	0.0361984	Kidney_G82-Wt
ENSMPUG00000030521	2.65275	-1.42802	8.34971	0.00477026	0.0361984	Kidney_G82-Wt
ENSMPUG00000008219	-1.48725	-0.291065	8.34878	0.00477251	0.0361984	Kidney_G82-Wt
ENSMPUG00000009625	-1.55044	-2.09556	8.58039	0.00485469	0.0366017	Kidney_G82-Wt
ENSMPUG00000006400	-1.00129	0.892154	8.315	0.00485474	0.0366017	Kidney_G82-Wt
ENSMPUG00000030346	1.46067	-0.567407	8.26944	0.00496799	0.037196	Kidney_G82-Wt
ENSMPUG00000005841	1.28757	-2.14556	8.42613	0.00498491	0.0372747	Kidney_G82-Wt
ENSMPUG00000006266	-1.16647	-0.242497	8.25537	0.00500351	0.0373497	Kidney_G82-Wt
ENSMPUG00000012367	1.21346	2.24968	8.25106	0.00501445	0.0373735	Kidney_G82-Wt
ENSMPUG00000026849	-2.01989	-1.66693	8.24916	0.00501929	0.0373735	Kidney_G82-Wt
ENSMPUG00000007675	-1.04818	1.52831	8.21046	0.00511869	0.0378531	Kidney_G82-Wt
ENSMPUG00000013292	1.15924	-1.01445	8.18971	0.00517283	0.0381081	Kidney_G82-Wt
ENSMPUG00000013749	1.9356	12.7149	8.17277	0.00521746	0.0382327	Kidney_G82-Wt
ENSMPUG00000026895	1.70144	1.6866	8.17248	0.00521823	0.0382327	Kidney_G82-Wt
ENSMPUG00000019960	-1.75275	2.87584	8.16846	0.0052289	0.0382948	Kidney_G82-Wt
ENSMPUG00000020157	1.41806	2.53999	8.1664	0.00523436	0.0383187	Kidney_G82-Wt
ENSMPUG00000005068	1.07312	-0.26433	8.12432	0.00534737	0.0387602	Kidney_G82-Wt
ENSMPUG00000019561	-1.25651	-1.21913	8.12327	0.00535022	0.0387602	Kidney_G82-Wt
ENSMPUG00000030655	-1.00865	-0.292379	8.11629	0.00536921	0.0388655	Kidney_G82-Wt
ENSMPUG00000030917	1.05	-0.476553	8.1094	0.00538805	0.0389372	Kidney_G82-Wt
ENSMPUG00000010244	1.37154	6.12624	8.05538	0.005538	0.0395782	Kidney_G82-Wt
ENSMPUG00000005791	-1.29709	1.52476	8.053	0.00554472	0.03961	Kidney_G82-Wt
ENSMPUG00000025256	1.66519	-0.00216166	8.05113	0.00554999	0.0396152	Kidney_G82-Wt
ENSMPUG00000023896	1.01575	0.60005	8.03835	0.0055862	0.0397787	Kidney_G82-Wt
ENSMPUG00000019315	-1.04944	2.73138	8.02816	0.00561522	0.0398512	Kidney_G82-Wt
ENSMPUG00000004202	-1.15143	1.55213	8.00233	0.00568953	0.0402	Kidney_G82-Wt
ENSMPUG00000006795	-1.49212	-0.283004	7.99891	0.00569944	0.0402212	Kidney_G82-Wt
ENSMPUG00000003656	1.03668	1.39787	7.96421	0.00580104	0.0407552	Kidney_G82-Wt
ENSMPUG00000016633	-2.08502	-0.86562	8.05537	0.00581786	0.0408092	Kidney_G82-Wt
ENSMPUG00000001664	-1.22368	0.249602	7.92307	0.00592394	0.0413869	Kidney_G82-Wt
ENSMPUG00000001873	-1.55831	2.6182	7.92151	0.00592864	0.0414031	Kidney_G82-Wt
ENSMPUG00000015649	1.12907	1.65239	7.91706	0.00594211	0.0414241	Kidney_G82-Wt
ENSMPUG00000004105	-1.25144	0.455728	7.91363	0.00595251	0.0414372	Kidney_G82-Wt
ENSMPUG00000011291	1.32284	-0.282129	7.91284	0.0059549	0.0414373	Kidney_G82-Wt
ENSMPUG00000026216	1.00529	1.09749	7.83147	0.00620739	0.0427508	Kidney_G82-Wt
ENSMPUG00000012044	-1.06569	4.98746	7.82629	0.00622383	0.0428303	Kidney_G82-Wt
ENSMPUG00000016898	-1.56421	-0.0932921	7.77298	0.00639577	0.0436271	Kidney_G82-Wt
ENSMPUG00000010410	1.1197	0.239069	7.77179	0.00639965	0.0436271	Kidney_G82-Wt
ENSMPUG00000030627	-1.69686	-2.00645	7.93256	0.00645212	0.0438977	Kidney_G82-Wt
ENSMPUG00000016900	-1.25642	5.28811	7.74688	0.00648172	0.0440146	Kidney_G82-Wt
ENSMPUG00000013048	-1.01301	1.30125	7.74055	0.00650275	0.044106	Kidney_G82-Wt
ENSMPUG00000023215	1.24939	-0.712312	7.7059	0.0066191	0.0445831	Kidney_G82-Wt
ENSMPUG00000003946	2.27596	7.85747	7.70427	0.00662462	0.0446031	Kidney_G82-Wt
ENSMPUG00000031886	1.54377	-1.04619	7.70153	0.00663393	0.0446338	Kidney_G82-Wt
ENSMPUG00000002280	-1.45556	-0.191858	7.69065	0.006671	0.0447652	Kidney_G82-Wt
ENSMPUG00000021836	1.55832	3.90855	7.63051	0.00687981	0.0457736	Kidney_G82-Wt
ENSMPUG00000026325	-1.12192	-0.620983	7.6246	0.00690072	0.0458428	Kidney_G82-Wt
ENSMPUG00000025818	-1.00648	0.742191	7.61734	0.00692647	0.0459788	Kidney_G82-Wt
ENSMPUG00000001799	-1.15049	0.137605	7.61561	0.0069326	0.0459845	Kidney_G82-Wt
ENSMPUG00000030055	1.3461	1.26856	7.61484	0.00693533	0.0459851	Kidney_G82-Wt
ENSMPUG00000008479	1.08927	0.192639	7.61299	0.00694195	0.0460115	Kidney_G82-Wt
ENSMPUG00000000370	-1.29783	2.45033	7.61067	0.0069502	0.046015	Kidney_G82-Wt
ENSMPUG00000031978	1.42062	-0.430365	7.57024	0.00709594	0.0467127	Kidney_G82-Wt
ENSMPUG00000009994	1.32416	1.04055	7.56131	0.00712853	0.0468357	Kidney_G82-Wt
ENSMPUG00000013328	-1.06645	9.20497	7.56375	0.00717246	0.0469859	Kidney_G82-Wt
ENSMPUG00000008152	1.22092	5.09275	7.54652	0.0071829	0.0470276	Kidney_G82-Wt
ENSMPUG00000025877	-1.20561	0.447685	7.54681	0.00730846	0.0476621	Kidney_G82-Wt
ENSMPUG00000008697	1.33761	0.410402	7.51022	0.00731818	0.0477076	Kidney_G82-Wt
ENSMPUG00000019438	-2.65105	-1.07292	7.49267	0.00738452	0.0479788	Kidney_G82-Wt
ENSMPUG00000001561	-2.85701	0.860018	7.49796	0.00741831	0.0481445	Kidney_G82-Wt
ENSMPUG00000010042	-1.90225	-1.80027	7.4584	0.00751589	0.0485142	Kidney_G82-Wt
ENSMPUG00000004839	-1.00037	2.44154	7.43855	0.00759306	0.0488066	Kidney_G82-Wt
ENSMPUG00000004386	-1.05569	1.97162	7.43539	0.00760544	0.0488531	Kidney_G82-Wt
ENSMPUG00000005384	1.24282	-0.768666	7.43512	0.00760648	0.0488531	Kidney_G82-Wt
ENSMPUG00000026111	1.15582	-1.10121	7.39951	0.00774733	0.0494141	Kidney_G82-Wt
ENSMPUG00000004805	-1.61366	-0.999869	7.39141	0.00777972	0.0495499	Kidney_G82-Wt
ENSMPUG00000004592	-1.41443	-1.96598	7.38449	0.00780754	0.0496184	Kidney_G82-Wt

## Sheet: Supplementary Table 9
ID	logFC	logCPM	F	PValue	FDR	group
ENSMPUG00000014379	3.32364	2.82499	64.9515	2.14586e-12	3.74346e-08	Kidney_L759-Wt
ENSMPUG00000007703	3.95485	3.12898	57.7023	2.02616e-11	1.76732e-07	Kidney_L759-Wt
ENSMPUG00000001627	2.48844	3.46973	55.6336	3.92397e-11	2.28179e-07	Kidney_L759-Wt
ENSMPUG00000001377	2.64105	2.8005	49.7993	2.66649e-10	1.16292e-06	Kidney_L759-Wt
ENSMPUG00000009313	3.83586	1.25498	48.6715	3.89797e-10	1.36e-06	Kidney_L759-Wt
ENSMPUG00000004910	-7.66028	1.19962	42.3241	3.50829e-09	1.02004e-05	Kidney_L759-Wt
ENSMPUG00000004284	2.18175	4.95376	41.5737	4.58124e-09	1.02273e-05	Kidney_L759-Wt
ENSMPUG00000002916	1.04123	9.537	41.5079	4.69007e-09	1.02273e-05	Kidney_L759-Wt
ENSMPUG00000007297	1.99212	3.89971	40.0053	8.04267e-09	1.55894e-05	Kidney_L759-Wt
ENSMPUG00000005479	2.62911	3.51773	38.984	1.16461e-08	2.03166e-05	Kidney_L759-Wt
ENSMPUG00000004470	2.33161	4.78379	38.1629	1.57183e-08	2.49278e-05	Kidney_L759-Wt
ENSMPUG00000003524	1.63262	4.07854	36.993	2.41798e-08	3.51514e-05	Kidney_L759-Wt
ENSMPUG00000015645	3.5368	0.130137	36.5641	2.83451e-08	3.8037e-05	Kidney_L759-Wt
ENSMPUG00000000794	1.97025	2.43322	35.9069	3.62003e-08	4.51081e-05	Kidney_L759-Wt
ENSMPUG00000006234	2.08592	2.24384	34.6254	5.85492e-08	6.80927e-05	Kidney_L759-Wt
ENSMPUG00000011312	1.68974	3.86617	34.4449	6.26771e-08	6.83377e-05	Kidney_L759-Wt
ENSMPUG00000018601	1.19302	5.92276	33.8602	7.82128e-08	8.02601e-05	Kidney_L759-Wt
ENSMPUG00000006245	1.07663	6.41773	32.0426	1.56786e-07	0.000145578	Kidney_L759-Wt
ENSMPUG00000017512	4.01932	2.32479	32.2329	1.58555e-07	0.000145578	Kidney_L759-Wt
ENSMPUG00000000422	4.19309	0.895703	31.6344	1.83563e-07	0.000160113	Kidney_L759-Wt
ENSMPUG00000000425	3.18805	3.6326	31.2755	2.10952e-07	0.000175241	Kidney_L759-Wt
ENSMPUG00000008504	2.14683	2.99274	30.9571	2.38753e-07	0.000189321	Kidney_L759-Wt
ENSMPUG00000008555	6.29448	-0.0902051	30.2753	3.43126e-07	0.000250375	Kidney_L759-Wt
ENSMPUG00000015272	1.93712	2.80705	30.0193	3.44454e-07	0.000250375	Kidney_L759-Wt
ENSMPUG00000019652	1.64587	3.31718	29.7746	3.79225e-07	0.000264623	Kidney_L759-Wt
ENSMPUG00000008695	2.49778	6.65771	28.9976	5.15333e-07	0.000332963	Kidney_L759-Wt
ENSMPUG00000012545	1.20325	7.52441	28.8724	5.41557e-07	0.000337409	Kidney_L759-Wt
ENSMPUG00000005263	2.78702	0.906619	28.2041	7.06455e-07	0.000420296	Kidney_L759-Wt
ENSMPUG00000007605	1.09329	6.49129	28.1469	7.22779e-07	0.000420296	Kidney_L759-Wt
ENSMPUG00000014979	1.39025	7.11994	27.5238	9.27561e-07	0.000521978	Kidney_L759-Wt
ENSMPUG00000016347	1.0509	4.50864	27.043	1.12554e-06	0.000613593	Kidney_L759-Wt
ENSMPUG00000012668	1.54604	6.83772	26.6021	1.34499e-06	0.000710274	Kidney_L759-Wt
ENSMPUG00000015650	1.66134	2.7785	26.531	1.38431e-06	0.000710274	Kidney_L759-Wt
ENSMPUG00000001893	2.78955	0.375295	26.3921	1.46451e-06	0.000729954	Kidney_L759-Wt
ENSMPUG00000001348	1.47006	1.88262	25.2751	2.30966e-06	0.00111922	Kidney_L759-Wt
ENSMPUG00000004734	1.51068	4.65964	24.5045	3.17158e-06	0.00149536	Kidney_L759-Wt
ENSMPUG00000013479	1.74804	6.20993	24.4072	3.30173e-06	0.00151575	Kidney_L759-Wt
ENSMPUG00000006858	1.12278	5.31279	23.6505	4.51986e-06	0.00192315	Kidney_L759-Wt
ENSMPUG00000017866	4.84261	-0.937059	23.3301	5.50264e-06	0.00228556	Kidney_L759-Wt
ENSMPUG00000026325	-2.06247	-0.620983	23.097	5.69539e-06	0.00231061	Kidney_L759-Wt
ENSMPUG00000008682	1.756	5.70628	22.3575	7.77185e-06	0.00301289	Kidney_L759-Wt
ENSMPUG00000013668	-1.40707	5.93055	22.253	8.1224e-06	0.00308033	Kidney_L759-Wt
ENSMPUG00000010558	1.36276	4.86995	22.0929	8.69121e-06	0.00322592	Kidney_L759-Wt
ENSMPUG00000010152	-3.49946	9.81043	21.7143	1.02044e-05	0.0036307	Kidney_L759-Wt
ENSMPUG00000015432	1.12412	7.08503	21.3877	1.17252e-05	0.00385936	Kidney_L759-Wt
ENSMPUG00000005487	2.24357	0.762464	21.3161	1.20889e-05	0.00390539	Kidney_L759-Wt
ENSMPUG00000015807	1.22051	4.10442	21.2066	1.26668e-05	0.00401768	Kidney_L759-Wt
ENSMPUG00000015726	4.01895	-0.174646	21.1458	1.29999e-05	0.00404971	Kidney_L759-Wt
ENSMPUG00000004742	1.32321	6.84957	20.6352	1.6178e-05	0.00486595	Kidney_L759-Wt
ENSMPUG00000010730	-2.4693	1.8641	20.2436	1.91476e-05	0.00566153	Kidney_L759-Wt
ENSMPUG00000004170	1.57425	3.69919	20.0971	2.03978e-05	0.00573936	Kidney_L759-Wt
ENSMPUG00000014983	2.17158	4.45319	20.1116	2.10778e-05	0.00583654	Kidney_L759-Wt
ENSMPUG00000009302	1.40195	2.24797	19.8161	2.30343e-05	0.00627864	Kidney_L759-Wt
ENSMPUG00000009076	1.30973	3.02061	19.7455	2.37502e-05	0.00637418	Kidney_L759-Wt
ENSMPUG00000010660	1.39349	4.59646	19.6447	2.48107e-05	0.00655791	Kidney_L759-Wt
ENSMPUG00000027341	-2.23851	3.57294	19.3307	2.84403e-05	0.0072962	Kidney_L759-Wt
ENSMPUG00000008121	1.76035	5.72264	18.1152	4.84555e-05	0.0114231	Kidney_L759-Wt
ENSMPUG00000014383	1.67505	2.22706	17.9775	5.14946e-05	0.0119776	Kidney_L759-Wt
ENSMPUG00000002088	1.08959	4.3001	17.9072	5.31219e-05	0.0120352	Kidney_L759-Wt
ENSMPUG00000010988	1.32431	5.07341	17.8683	5.40434e-05	0.012087	Kidney_L759-Wt
ENSMPUG00000018290	1.05839	8.27495	17.8158	5.53151e-05	0.0122148	Kidney_L759-Wt
ENSMPUG00000003031	2.07496	1.24459	17.6605	5.92546e-05	0.0129212	Kidney_L759-Wt
ENSMPUG00000005861	1.51002	4.9766	17.4497	6.50708e-05	0.0135138	Kidney_L759-Wt
ENSMPUG00000000076	2.66309	-0.00750077	17.3659	6.75435e-05	0.0138623	Kidney_L759-Wt
ENSMPUG00000000418	3.03229	0.192245	17.3381	6.8383e-05	0.0138714	Kidney_L759-Wt
ENSMPUG00000018959	1.38305	2.12726	17.0993	7.60659e-05	0.0149098	Kidney_L759-Wt
ENSMPUG00000003146	-2.77644	8.67661	17.0315	7.84058e-05	0.0150786	Kidney_L759-Wt
ENSMPUG00000020009	1.80138	-0.485379	17.0948	8.10806e-05	0.0153745	Kidney_L759-Wt
ENSMPUG00000004491	1.72565	2.84703	16.9254	8.22125e-05	0.0154215	Kidney_L759-Wt
ENSMPUG00000003879	-1.12072	2.21549	16.5593	9.68779e-05	0.0179791	Kidney_L759-Wt
ENSMPUG00000013992	3.24727	10.8421	16.4687	0.000100902	0.0183359	Kidney_L759-Wt
ENSMPUG00000020157	1.92226	2.53999	16.4128	0.000103475	0.0186094	Kidney_L759-Wt
ENSMPUG00000011127	-1.09935	5.35577	16.3479	0.000106541	0.0187609	Kidney_L759-Wt
ENSMPUG00000000072	1.21809	7.17521	16.3271	0.000107543	0.0187609	Kidney_L759-Wt
ENSMPUG00000015236	1.46558	2.90744	16.2954	0.000109091	0.0187771	Kidney_L759-Wt
ENSMPUG00000009458	1.38341	0.711399	16.2596	0.000110865	0.0187771	Kidney_L759-Wt
ENSMPUG00000010009	1.1462	2.94497	15.7846	0.000137425	0.0214515	Kidney_L759-Wt
ENSMPUG00000022543	1.2303	0.791357	15.7723	0.000138194	0.0214515	Kidney_L759-Wt
ENSMPUG00000014998	1.27405	3.48185	15.6834	0.000143886	0.0214896	Kidney_L759-Wt
ENSMPUG00000014481	1.07774	1.34474	15.4396	0.000160753	0.0228462	Kidney_L759-Wt
ENSMPUG00000015874	-1.4196	4.426	15.2311	0.000176782	0.0241946	Kidney_L759-Wt
ENSMPUG00000016604	1.01856	2.60087	15.2075	0.000178695	0.0241946	Kidney_L759-Wt
ENSMPUG00000002434	1.28537	0.359914	15.0263	0.000194132	0.0253249	Kidney_L759-Wt
ENSMPUG00000008619	1.36364	5.48466	15.0219	0.000194523	0.0253249	Kidney_L759-Wt
ENSMPUG00000016825	1.4858	1.88204	15.009	0.000195675	0.0253249	Kidney_L759-Wt
ENSMPUG00000001650	-2.00699	1.07226	14.9088	0.000204856	0.0255783	Kidney_L759-Wt
ENSMPUG00000010777	-2.81633	7.58628	14.9024	0.000205458	0.0255783	Kidney_L759-Wt
ENSMPUG00000016002	-1.47934	0.0246016	15.1539	0.000219485	0.0267756	Kidney_L759-Wt
ENSMPUG00000009317	2.31848	5.55858	14.7248	0.000222911	0.0270048	Kidney_L759-Wt
ENSMPUG00000013488	1.38072	2.36386	14.5294	0.000243863	0.0287446	Kidney_L759-Wt
ENSMPUG00000001232	1.39698	1.81338	14.1181	0.000294872	0.0340665	Kidney_L759-Wt
ENSMPUG00000012432	1.15289	5.52307	14.0865	0.000299213	0.0343406	Kidney_L759-Wt
ENSMPUG00000016898	-2.17532	-0.0932921	14.0653	0.000302159	0.034452	Kidney_L759-Wt
ENSMPUG00000009336	1.20807	2.0387	14.0352	0.000306415	0.0347104	Kidney_L759-Wt
ENSMPUG00000006911	1.90284	1.17101	14.0099	0.000310022	0.0348925	Kidney_L759-Wt
ENSMPUG00000004521	1.15422	1.52836	13.8995	0.000326311	0.0358019	Kidney_L759-Wt
ENSMPUG00000020049	1.02621	4.67233	13.8759	0.000329905	0.03597	Kidney_L759-Wt
ENSMPUG00000018762	3.70155	0.757614	13.5284	0.000387827	0.0400693	Kidney_L759-Wt
ENSMPUG00000013224	1.02069	2.9128	13.5265	0.000388175	0.0400693	Kidney_L759-Wt
ENSMPUG00000011068	1.18096	3.29239	13.4678	0.000398951	0.0407	Kidney_L759-Wt
ENSMPUG00000015758	3.29304	-1.35039	13.4551	0.000401318	0.0407035	Kidney_L759-Wt
ENSMPUG00000000346	-1.38107	2.64936	13.4299	0.000406072	0.0407864	Kidney_L759-Wt
ENSMPUG00000013175	1.04492	3.99192	13.4017	0.000411459	0.0410166	Kidney_L759-Wt
ENSMPUG00000009097	-1.02082	2.16887	13.3393	0.000423643	0.0415194	Kidney_L759-Wt
ENSMPUG00000014296	-2.19633	-0.804708	13.2781	0.000435938	0.0422497	Kidney_L759-Wt
ENSMPUG00000003302	-3.08336	6.05783	13.2561	0.000440456	0.0424517	Kidney_L759-Wt

## Sheet: Supplementary Table 10
ID	logFC	logCPM	F	PValue	FDR	group
ENSMPUG00000003146	-4.67626	8.67661	39.5753	9.3959e-09	0.000163911	Kidney_N111-Wt
ENSMPUG00000002058	1.31597	3.21778	32.9068	1.12492e-07	0.000490604	Kidney_N111-Wt
ENSMPUG00000002088	1.40459	4.3001	29.4812	4.2568e-07	0.0007454	Kidney_N111-Wt
ENSMPUG00000023331	2.17418	-0.719401	29.4717	4.27286e-07	0.0007454	Kidney_N111-Wt
ENSMPUG00000010954	-2.73358	7.53295	28.8103	5.55065e-07	0.000880282	Kidney_N111-Wt
ENSMPUG00000011776	1.4889	1.7144	27.3824	9.81771e-07	0.00111339	Kidney_N111-Wt
ENSMPUG00000031709	1.24587	2.78081	27.134	1.08499e-06	0.00111339	Kidney_N111-Wt
ENSMPUG00000004537	1.0948	1.36798	26.2768	1.53467e-06	0.00128394	Kidney_N111-Wt
ENSMPUG00000011509	-1.23631	9.4166	26.0988	1.64987e-06	0.00128394	Kidney_N111-Wt
ENSMPUG00000007181	1.03199	4.67784	25.8713	1.81003e-06	0.00128394	Kidney_N111-Wt
ENSMPUG00000018795	1.73015	-0.430626	25.3916	2.20202e-06	0.00137194	Kidney_N111-Wt
ENSMPUG00000016608	1.15501	2.01839	24.9691	2.61892e-06	0.0015229	Kidney_N111-Wt
ENSMPUG00000028556	-1.81751	0.571338	24.1345	3.69631e-06	0.00174276	Kidney_N111-Wt
ENSMPUG00000014123	-1.21652	6.91838	23.6627	4.49694e-06	0.00186784	Kidney_N111-Wt
ENSMPUG00000020161	1.41562	1.89694	23.5968	4.62202e-06	0.00187514	Kidney_N111-Wt
ENSMPUG00000003510	2.3075	1.1141	23.5204	4.77169e-06	0.00188589	Kidney_N111-Wt
ENSMPUG00000010598	2.08899	-1.32707	23.4741	4.86473e-06	0.00188589	Kidney_N111-Wt
ENSMPUG00000002450	-1.54314	10.2872	23.4168	4.98252e-06	0.00188957	Kidney_N111-Wt
ENSMPUG00000015637	1.22575	1.70649	22.7221	6.66568e-06	0.00215297	Kidney_N111-Wt
ENSMPUG00000014056	2.19474	-0.516678	22.526	7.23899e-06	0.00217471	Kidney_N111-Wt
ENSMPUG00000004356	-1.24762	9.16281	22.4858	7.36257e-06	0.00217471	Kidney_N111-Wt
ENSMPUG00000020137	-2.65983	5.93684	22.4092	7.60431e-06	0.00217471	Kidney_N111-Wt
ENSMPUG00000001902	1.45595	-0.172164	21.8774	9.52177e-06	0.00240735	Kidney_N111-Wt
ENSMPUG00000010428	-1.0986	2.49104	21.6537	1.04704e-05	0.00254266	Kidney_N111-Wt
ENSMPUG00000015310	1.13776	1.36957	21.6397	1.05331e-05	0.00254266	Kidney_N111-Wt
ENSMPUG00000018563	1.83256	-0.766921	21.6159	1.064e-05	0.00254266	Kidney_N111-Wt
ENSMPUG00000005865	2.45314	-1.25905	21.5039	1.11594e-05	0.00262127	Kidney_N111-Wt
ENSMPUG00000012731	-1.79834	4.32641	21.4808	1.12694e-05	0.00262127	Kidney_N111-Wt
ENSMPUG00000005418	1.08726	0.687608	21.4113	1.16079e-05	0.00262987	Kidney_N111-Wt
ENSMPUG00000013275	1.89918	3.08382	21.3765	1.17816e-05	0.00263499	Kidney_N111-Wt
ENSMPUG00000014277	1.03352	1.60431	20.649	1.60828e-05	0.00315997	Kidney_N111-Wt
ENSMPUG00000000112	-1.02109	9.39441	20.6194	1.62885e-05	0.00315997	Kidney_N111-Wt
ENSMPUG00000015590	-1.04482	5.55654	20.6174	1.63025e-05	0.00315997	Kidney_N111-Wt
ENSMPUG00000029789	2.07679	-0.981476	20.4206	1.77422e-05	0.00328631	Kidney_N111-Wt
ENSMPUG00000003177	1.25413	2.65554	20.2909	1.87611e-05	0.00328631	Kidney_N111-Wt
ENSMPUG00000020168	1.89832	-0.52273	20.1592	1.98584e-05	0.00334487	Kidney_N111-Wt
ENSMPUG00000010857	1.36549	0.481863	20.033	2.09704e-05	0.00341896	Kidney_N111-Wt
ENSMPUG00000003197	1.65592	0.299577	19.8548	2.26509e-05	0.00365875	Kidney_N111-Wt
ENSMPUG00000010745	1.11105	2.74627	19.7813	2.33838e-05	0.00366423	Kidney_N111-Wt
ENSMPUG00000026445	1.91834	0.740454	19.749	2.37134e-05	0.00366423	Kidney_N111-Wt
ENSMPUG00000001382	1.64823	0.475936	19.5611	2.57279e-05	0.00386917	Kidney_N111-Wt
ENSMPUG00000028441	1.44581	1.67874	19.5176	2.62191e-05	0.00390933	Kidney_N111-Wt
ENSMPUG00000000549	1.04838	2.60268	19.4008	2.7586e-05	0.00396544	Kidney_N111-Wt
ENSMPUG00000004920	2.09604	-0.405795	19.3513	2.81865e-05	0.00396544	Kidney_N111-Wt
ENSMPUG00000012514	1.36387	0.717217	19.2821	2.90494e-05	0.00402195	Kidney_N111-Wt
ENSMPUG00000005218	-1.18389	7.0546	19.1855	3.02978e-05	0.00405472	Kidney_N111-Wt
ENSMPUG00000012888	1.13696	3.17388	18.962	3.34044e-05	0.00434881	Kidney_N111-Wt
ENSMPUG00000004938	1.54437	-0.00313186	18.8349	3.53151e-05	0.00445034	Kidney_N111-Wt
ENSMPUG00000015426	1.14759	0.0571099	18.8253	3.54635e-05	0.00445034	Kidney_N111-Wt
ENSMPUG00000010017	1.04342	1.78615	18.8185	3.557e-05	0.00445034	Kidney_N111-Wt
ENSMPUG00000007637	-1.16292	4.21936	18.8092	3.57149e-05	0.00445034	Kidney_N111-Wt
ENSMPUG00000031085	1.46571	-0.547023	18.4383	4.20268e-05	0.00483897	Kidney_N111-Wt
ENSMPUG00000031611	1.04853	3.24833	18.2688	4.52835e-05	0.00503087	Kidney_N111-Wt
ENSMPUG00000019400	2.32657	-1.59001	18.2291	4.60831e-05	0.00503087	Kidney_N111-Wt
ENSMPUG00000019497	2.23708	-0.910874	18.2388	4.78454e-05	0.00518424	Kidney_N111-Wt
ENSMPUG00000024999	1.7018	-0.502729	18.112	4.85242e-05	0.00521067	Kidney_N111-Wt
ENSMPUG00000010157	1.41927	0.921542	18.0945	4.89019e-05	0.00521067	Kidney_N111-Wt
ENSMPUG00000019402	1.94614	-0.851438	18.0903	4.8992e-05	0.00521067	Kidney_N111-Wt
ENSMPUG00000000307	1.19624	4.4689	18.0675	4.94876e-05	0.00521067	Kidney_N111-Wt
ENSMPUG00000019034	2.45597	-1.27403	18.0228	5.04744e-05	0.00524122	Kidney_N111-Wt
ENSMPUG00000026635	1.70819	0.613312	17.9725	5.161e-05	0.00529163	Kidney_N111-Wt
ENSMPUG00000013820	1.16484	1.79018	17.9336	5.25052e-05	0.00532531	Kidney_N111-Wt
ENSMPUG00000015375	1.47452	2.61855	17.9014	5.32565e-05	0.00533804	Kidney_N111-Wt
ENSMPUG00000025758	1.97224	-0.960527	17.8676	5.40601e-05	0.00533804	Kidney_N111-Wt
ENSMPUG00000030994	1.16437	1.39988	17.8473	5.45492e-05	0.00533804	Kidney_N111-Wt
ENSMPUG00000019756	1.65092	-0.279094	17.7664	5.65365e-05	0.00533804	Kidney_N111-Wt
ENSMPUG00000004557	1.92124	-0.718575	17.7511	5.69223e-05	0.00533804	Kidney_N111-Wt
ENSMPUG00000018972	1.55222	-0.832741	17.7412	5.71715e-05	0.00533804	Kidney_N111-Wt
ENSMPUG00000015950	1.35629	1.31662	17.707	5.80457e-05	0.00533804	Kidney_N111-Wt
ENSMPUG00000028367	-1.1955	-0.522085	17.647	5.96118e-05	0.00533804	Kidney_N111-Wt
ENSMPUG00000007670	1.6436	2.42651	17.6239	6.02246e-05	0.00533804	Kidney_N111-Wt
ENSMPUG00000013028	1.78378	-0.498594	17.6209	6.03049e-05	0.00533804	Kidney_N111-Wt
ENSMPUG00000016004	1.26518	1.08139	17.5972	6.09445e-05	0.00533804	Kidney_N111-Wt
ENSMPUG00000010213	2.01183	-1.00248	21.0931	6.14225e-05	0.00533804	Kidney_N111-Wt
ENSMPUG00000007138	-2.11584	3.44717	17.5707	6.16651e-05	0.00533804	Kidney_N111-Wt
ENSMPUG00000019492	1.76716	-0.0456778	17.5456	6.23556e-05	0.00535859	Kidney_N111-Wt
ENSMPUG00000007728	1.39125	0.80905	17.5168	6.31602e-05	0.00540112	Kidney_N111-Wt
ENSMPUG00000019205	1.88858	-0.292909	17.4462	6.51736e-05	0.00546612	Kidney_N111-Wt
ENSMPUG00000018591	1.10421	0.560934	17.3146	6.91027e-05	0.00570405	Kidney_N111-Wt
ENSMPUG00000019487	-1.25318	8.52557	17.2649	7.06489e-05	0.00573995	Kidney_N111-Wt
ENSMPUG00000010311	-1.0458	1.31587	17.2252	7.19118e-05	0.00575459	Kidney_N111-Wt
ENSMPUG00000015864	-1.50478	6.65493	17.1317	7.49749e-05	0.00577036	Kidney_N111-Wt
ENSMPUG00000019188	2.26953	-1.61335	17.129	7.50638e-05	0.00577036	Kidney_N111-Wt
ENSMPUG00000018070	1.14532	1.10228	16.9624	8.08639e-05	0.00597846	Kidney_N111-Wt
ENSMPUG00000015130	1.17451	1.55063	16.9337	8.19092e-05	0.00602223	Kidney_N111-Wt
ENSMPUG00000011553	1.54196	-0.136398	16.9252	8.22205e-05	0.00602223	Kidney_N111-Wt
ENSMPUG00000031730	1.76005	1.63221	16.9175	8.25058e-05	0.00602223	Kidney_N111-Wt
ENSMPUG00000010436	1.03074	4.53333	16.8288	8.58473e-05	0.00610836	Kidney_N111-Wt
ENSMPUG00000019067	1.10244	0.0436791	16.7794	8.77694e-05	0.00614915	Kidney_N111-Wt
ENSMPUG00000018766	1.43179	0.72337	16.6981	9.10267e-05	0.00632654	Kidney_N111-Wt
ENSMPUG00000024139	1.39611	1.44489	17.4678	9.20049e-05	0.00636915	Kidney_N111-Wt
ENSMPUG00000008219	1.76117	-0.291065	16.5216	9.85309e-05	0.00663657	Kidney_N111-Wt
ENSMPUG00000011288	1.894	8.7686e-05	16.4959	9.96794e-05	0.00663705	Kidney_N111-Wt
ENSMPUG00000008071	1.23171	3.05832	16.4087	0.000103667	0.00677327	Kidney_N111-Wt
ENSMPUG00000000884	1.76493	1.30162	16.3383	0.000107004	0.00691362	Kidney_N111-Wt
ENSMPUG00000008553	1.1998	0.848121	16.2307	0.000112321	0.00709657	Kidney_N111-Wt
ENSMPUG00000003063	-1.87091	2.05462	16.0369	0.000122591	0.00750386	Kidney_N111-Wt
ENSMPUG00000010094	1.51916	0.235674	15.989	0.000125279	0.00754868	Kidney_N111-Wt
ENSMPUG00000029471	1.89286	-1.85077	16.2188	0.000125487	0.00754868	Kidney_N111-Wt
ENSMPUG00000012108	1.40846	-0.462423	15.954	0.000127277	0.00760816	Kidney_N111-Wt
ENSMPUG00000024587	1.84745	-1.21275	15.9528	0.000127348	0.00760816	Kidney_N111-Wt
ENSMPUG00000000864	-1.20538	4.01613	15.8432	0.000133825	0.00780795	Kidney_N111-Wt
ENSMPUG00000027509	1.79416	-1.78815	17.0674	0.000137544	0.00794524	Kidney_N111-Wt
ENSMPUG00000019812	1.53177	-0.0281818	15.7353	0.000140536	0.00804655	Kidney_N111-Wt
ENSMPUG00000008561	1.15262	1.37146	15.7258	0.000141143	0.00804655	Kidney_N111-Wt
ENSMPUG00000014546	1.1937	0.239101	15.6265	0.000147649	0.00836276	Kidney_N111-Wt
ENSMPUG00000016440	1.14907	5.73453	15.4625	0.000159087	0.0087825	Kidney_N111-Wt
ENSMPUG00000009522	-1.00042	5.28886	15.4131	0.000162704	0.00892568	Kidney_N111-Wt
ENSMPUG00000008749	1.47869	-0.491538	16.2665	0.000168627	0.00911321	Kidney_N111-Wt
ENSMPUG00000002294	2.64523	0.752265	15.2006	0.000179257	0.00946754	Kidney_N111-Wt
ENSMPUG00000013900	1.36741	-0.194891	15.1831	0.000180697	0.00946754	Kidney_N111-Wt
ENSMPUG00000010875	1.12621	0.359441	15.114	0.000186491	0.00968255	Kidney_N111-Wt
ENSMPUG00000028061	3.98984	-1.28029	17.9249	0.000208517	0.0103931	Kidney_N111-Wt
ENSMPUG00000015594	1.16444	4.43748	14.7485	0.000220497	0.0106713	Kidney_N111-Wt
ENSMPUG00000009086	1.26073	-0.674523	14.6913	0.000226365	0.010819	Kidney_N111-Wt
ENSMPUG00000007963	-1.15519	6.65683	14.6414	0.000231614	0.010992	Kidney_N111-Wt
ENSMPUG00000010344	-2.04366	-1.39748	14.5991	0.000236167	0.0110751	Kidney_N111-Wt
ENSMPUG00000029442	1.65362	-0.753815	14.4981	0.000247408	0.0114181	Kidney_N111-Wt
ENSMPUG00000020011	1.281	0.405855	14.4529	0.000252621	0.0114522	Kidney_N111-Wt
ENSMPUG00000001213	1.49293	1.96959	14.4172	0.000256813	0.011506	Kidney_N111-Wt
ENSMPUG00000003149	-2.06841	6.70257	14.4126	0.000263136	0.011516	Kidney_N111-Wt
ENSMPUG00000007028	1.31012	1.52859	14.3461	0.000265373	0.011516	Kidney_N111-Wt
ENSMPUG00000023065	1.42856	0.0164872	14.3384	0.000266319	0.0115284	Kidney_N111-Wt
ENSMPUG00000019536	-1.07185	5.59017	14.2792	0.000273704	0.0117316	Kidney_N111-Wt
ENSMPUG00000008597	1.31572	-0.377124	14.2277	0.000280295	0.0118683	Kidney_N111-Wt
ENSMPUG00000005182	1.28701	-0.664052	14.1485	0.00029075	0.012222	Kidney_N111-Wt
ENSMPUG00000030928	1.02013	0.731287	14.1284	0.000293464	0.0122455	Kidney_N111-Wt
ENSMPUG00000030259	1.79446	-1.1652	14.1236	0.000294116	0.0122455	Kidney_N111-Wt
ENSMPUG00000017675	1.5507	0.779513	14.0978	0.000297653	0.0122872	Kidney_N111-Wt
ENSMPUG00000006105	-1.03547	4.09119	14.0966	0.000297821	0.0122872	Kidney_N111-Wt
ENSMPUG00000030923	1.54939	-0.0953488	14.038	0.000306008	0.0122872	Kidney_N111-Wt
ENSMPUG00000002729	1.609	0.31437	14.0321	0.000306855	0.0122872	Kidney_N111-Wt
ENSMPUG00000001134	1.3657	-0.224781	14.0136	0.000309496	0.0123028	Kidney_N111-Wt
ENSMPUG00000003752	-1.14745	5.40426	14.0005	0.000311381	0.0123444	Kidney_N111-Wt
ENSMPUG00000002779	1.01505	0.657041	13.9958	0.00031206	0.0123444	Kidney_N111-Wt
ENSMPUG00000019399	1.31283	-0.180471	13.9803	0.000314309	0.0123497	Kidney_N111-Wt
ENSMPUG00000004948	1.53318	0.181263	13.9697	0.000315863	0.0123497	Kidney_N111-Wt
ENSMPUG00000004279	1.41492	-0.451289	14.5842	0.000316727	0.0123497	Kidney_N111-Wt
ENSMPUG00000016954	1.11039	2.29468	13.9474	0.000319147	0.0123723	Kidney_N111-Wt
ENSMPUG00000000543	1.19926	3.31603	13.9334	0.000321219	0.0123969	Kidney_N111-Wt
ENSMPUG00000001232	1.38849	1.81338	13.8623	0.000331996	0.0126389	Kidney_N111-Wt
ENSMPUG00000022574	1.15704	0.307408	13.8438	0.000334866	0.0126994	Kidney_N111-Wt
ENSMPUG00000018431	1.312	0.995818	13.8347	0.000336287	0.0127159	Kidney_N111-Wt
ENSMPUG00000020178	1.3402	-0.0326731	13.6915	0.000359442	0.0132288	Kidney_N111-Wt
ENSMPUG00000021076	1.66072	-0.569164	13.661	0.000364574	0.0133054	Kidney_N111-Wt
ENSMPUG00000014625	1.43351	-0.0831377	13.6429	0.000367667	0.0133276	Kidney_N111-Wt
ENSMPUG00000000544	1.15289	-0.357202	13.6096	0.000373422	0.0133772	Kidney_N111-Wt
ENSMPUG00000003639	1.93965	-1.00276	13.5968	0.000375655	0.0133772	Kidney_N111-Wt
ENSMPUG00000017285	1.50885	0.486093	13.5805	0.000378518	0.0133772	Kidney_N111-Wt
ENSMPUG00000006800	1.03109	1.60571	13.5721	0.000379992	0.0133772	Kidney_N111-Wt
ENSMPUG00000016609	1.46614	0.333286	13.5709	0.000380221	0.0133772	Kidney_N111-Wt
ENSMPUG00000030898	2.11614	-2.43003	15.1164	0.000383681	0.0133772	Kidney_N111-Wt
ENSMPUG00000015450	1.24515	1.61369	13.5494	0.000384045	0.0133772	Kidney_N111-Wt
ENSMPUG00000006242	1.38494	4.56499	13.5359	0.000386478	0.0133772	Kidney_N111-Wt
ENSMPUG00000003461	1.01094	1.14331	13.5131	0.0003906	0.0134552	Kidney_N111-Wt
ENSMPUG00000027249	1.91425	-0.973437	13.467	0.000399091	0.0135979	Kidney_N111-Wt
ENSMPUG00000016245	1.3138	0.370271	13.4042	0.000410982	0.0137671	Kidney_N111-Wt
ENSMPUG00000004934	1.09103	1.80344	13.3221	0.000427054	0.0141025	Kidney_N111-Wt
ENSMPUG00000031104	1.35454	-0.163006	13.2932	0.000432867	0.0141434	Kidney_N111-Wt
ENSMPUG00000017954	4.56348	-0.445023	13.2279	0.00045727	0.0144187	Kidney_N111-Wt
ENSMPUG00000009113	1.48869	1.06404	13.1523	0.00046241	0.0145242	Kidney_N111-Wt
ENSMPUG00000013475	1.09787	2.81984	13.1423	0.000464576	0.0145242	Kidney_N111-Wt
ENSMPUG00000000940	1.04695	1.51619	13.0805	0.000478252	0.0147356	Kidney_N111-Wt
ENSMPUG00000010934	1.61263	-0.315395	13.0652	0.000481692	0.0147356	Kidney_N111-Wt
ENSMPUG00000002503	1.54673	-0.659831	13.0489	0.000485381	0.0147356	Kidney_N111-Wt
ENSMPUG00000028400	1.36518	-0.651848	13.0148	0.000493226	0.0148864	Kidney_N111-Wt
ENSMPUG00000024099	1.65495	-0.289786	13.0036	0.00049582	0.0149388	Kidney_N111-Wt
ENSMPUG00000014956	1.51705	0.772013	12.9965	0.000497486	0.0149604	Kidney_N111-Wt
ENSMPUG00000026849	1.9271	-1.66693	12.973	0.000503009	0.0149604	Kidney_N111-Wt
ENSMPUG00000009302	1.15091	2.24797	12.964	0.000505137	0.0149604	Kidney_N111-Wt
ENSMPUG00000014623	1.4789	-0.942172	12.9605	0.000505969	0.0149604	Kidney_N111-Wt
ENSMPUG00000028203	1.26543	0.601835	12.9482	0.00050891	0.0149905	Kidney_N111-Wt
ENSMPUG00000010651	1.50027	-1.68234	12.9385	0.000511227	0.0149905	Kidney_N111-Wt
ENSMPUG00000003319	1.44123	2.14312	12.9383	0.000511285	0.0149905	Kidney_N111-Wt
ENSMPUG00000012097	1.07461	2.35131	12.9042	0.000519542	0.0150741	Kidney_N111-Wt
ENSMPUG00000004521	1.11504	1.52836	12.8917	0.000522605	0.0150741	Kidney_N111-Wt
ENSMPUG00000005808	1.08031	-0.0859393	12.8839	0.000524523	0.0150741	Kidney_N111-Wt
ENSMPUG00000027002	1.19933	0.244738	12.8735	0.000527092	0.0150741	Kidney_N111-Wt
ENSMPUG00000002934	2.0685	-1.813	12.7946	0.00054705	0.015434	Kidney_N111-Wt
ENSMPUG00000028415	1.00664	0.942701	12.7923	0.000547644	0.015434	Kidney_N111-Wt
ENSMPUG00000014983	1.74299	4.45319	12.7737	0.000562565	0.0157077	Kidney_N111-Wt
ENSMPUG00000009161	1.14017	2.15816	12.7345	0.000562756	0.0157077	Kidney_N111-Wt
ENSMPUG00000019731	1.21415	4.33522	12.6909	0.000574456	0.0159322	Kidney_N111-Wt
ENSMPUG00000004094	-2.72144	3.32639	12.7525	0.000579404	0.0159671	Kidney_N111-Wt
ENSMPUG00000006603	2.02444	-0.308923	12.655	0.000584267	0.0160264	Kidney_N111-Wt
ENSMPUG00000013625	1.48022	-0.632417	12.6357	0.000589627	0.0160971	Kidney_N111-Wt
ENSMPUG00000028624	1.95868	-0.970824	12.5436	0.000615834	0.0165363	Kidney_N111-Wt
ENSMPUG00000009121	1.10458	4.3689	12.5393	0.000617091	0.0165363	Kidney_N111-Wt
ENSMPUG00000024423	1.2876	-0.400114	12.578	0.000619562	0.0165771	Kidney_N111-Wt
ENSMPUG00000024834	1.9686	-1.89278	12.5063	0.000626804	0.0167335	Kidney_N111-Wt
ENSMPUG00000014064	1.24472	0.694098	12.4884	0.000632123	0.0167335	Kidney_N111-Wt
ENSMPUG00000007983	1.06615	0.0895062	12.4773	0.000635472	0.0167506	Kidney_N111-Wt
ENSMPUG00000023083	1.76413	-0.856549	12.4427	0.000645962	0.0169456	Kidney_N111-Wt
ENSMPUG00000013267	-1.87863	-0.431496	12.4276	0.000650595	0.0170159	Kidney_N111-Wt
ENSMPUG00000019269	1.19959	0.0738948	12.3981	0.000659743	0.0171779	Kidney_N111-Wt
ENSMPUG00000015269	1.03368	1.79562	12.3788	0.000665815	0.0172564	Kidney_N111-Wt
ENSMPUG00000003546	1.20284	1.05311	12.3744	0.000667186	0.0172564	Kidney_N111-Wt
ENSMPUG00000003390	1.46735	1.22576	12.3532	0.000673934	0.017366	Kidney_N111-Wt
ENSMPUG00000008222	1.27548	-0.824098	12.2841	0.000696385	0.0177091	Kidney_N111-Wt
ENSMPUG00000018239	1.55356	0.654228	12.2791	0.000698018	0.0177248	Kidney_N111-Wt
ENSMPUG00000032056	1.69468	-1.20312	12.2083	0.000721909	0.018098	Kidney_N111-Wt
ENSMPUG00000001173	-1.08814	4.21048	12.1404	0.000745558	0.0184486	Kidney_N111-Wt
ENSMPUG00000026392	1.75284	-1.06947	12.1215	0.000752314	0.0185894	Kidney_N111-Wt
ENSMPUG00000030803	1.41019	-0.158939	12.114	0.000754994	0.0185952	Kidney_N111-Wt
ENSMPUG00000027428	1.64474	-1.26623	12.0449	0.000780212	0.0188242	Kidney_N111-Wt
ENSMPUG00000031822	1.35239	0.771091	12.009	0.000793673	0.0189956	Kidney_N111-Wt
ENSMPUG00000006648	1.79393	-1.76108	11.9447	0.000818354	0.0194106	Kidney_N111-Wt
ENSMPUG00000014619	1.46334	0.172441	11.9148	0.00083012	0.0194892	Kidney_N111-Wt
ENSMPUG00000014654	2.43147	-0.903003	11.8924	0.00083906	0.0195052	Kidney_N111-Wt
ENSMPUG00000006287	-1.00916	6.88932	11.8916	0.000839366	0.0195052	Kidney_N111-Wt
ENSMPUG00000005339	1.33232	-0.743278	11.887	0.000841215	0.0195052	Kidney_N111-Wt
ENSMPUG00000024405	1.41769	-1.10438	11.8858	0.000841684	0.0195052	Kidney_N111-Wt
ENSMPUG00000012762	-1.40553	10.4626	11.8855	0.000841791	0.0195052	Kidney_N111-Wt
ENSMPUG00000006234	1.25761	2.24384	11.8707	0.000847763	0.0195884	Kidney_N111-Wt
ENSMPUG00000007353	-3.82678	-1.07614	11.8912	0.000856676	0.0197681	Kidney_N111-Wt
ENSMPUG00000022665	1.16593	-0.550808	11.8109	0.000872349	0.0199582	Kidney_N111-Wt
ENSMPUG00000012698	1.04956	-0.00222285	11.8005	0.00087667	0.0200177	Kidney_N111-Wt
ENSMPUG00000011494	1.02683	2.40224	11.7362	0.000904014	0.0205613	Kidney_N111-Wt
ENSMPUG00000029748	1.34222	2.21725	11.6717	0.000932364	0.0209575	Kidney_N111-Wt
ENSMPUG00000006088	1.10692	0.132694	11.6518	0.000941309	0.0210714	Kidney_N111-Wt
ENSMPUG00000031502	2.74343	-1.2384	12.1392	0.00101249	0.0221062	Kidney_N111-Wt
ENSMPUG00000005705	-1.01851	5.09867	11.4966	0.00101398	0.0221112	Kidney_N111-Wt
ENSMPUG00000017691	1.02519	2.50161	11.4847	0.00101981	0.0222105	Kidney_N111-Wt
ENSMPUG00000019050	1.31347	1.088	11.4805	0.00102183	0.0222185	Kidney_N111-Wt
ENSMPUG00000029805	2.33496	-1.22614	11.4754	0.00102437	0.02222	Kidney_N111-Wt
ENSMPUG00000002396	1.11353	0.411681	11.4734	0.00102534	0.02222	Kidney_N111-Wt
ENSMPUG00000011291	1.56185	-0.282129	11.4197	0.00105214	0.0225517	Kidney_N111-Wt
ENSMPUG00000010306	2.2581	4.22494	11.4166	0.0010537	0.0225517	Kidney_N111-Wt
ENSMPUG00000004090	-2.56263	4.77282	11.4398	0.00105773	0.0225627	Kidney_N111-Wt
ENSMPUG00000019202	1.52158	0.0684142	11.3967	0.00106379	0.0225627	Kidney_N111-Wt
ENSMPUG00000025697	1.17888	0.0789596	11.3728	0.00107612	0.0227551	Kidney_N111-Wt
ENSMPUG00000004778	1.254	0.136917	11.4465	0.00108096	0.0228022	Kidney_N111-Wt
ENSMPUG00000005158	1.56887	-0.498052	11.3585	0.00108355	0.0228292	Kidney_N111-Wt
ENSMPUG00000018503	1.05722	0.315662	11.3483	0.00108886	0.0229134	Kidney_N111-Wt
ENSMPUG00000006773	1.29262	3.15244	11.323	0.00110222	0.0230342	Kidney_N111-Wt
ENSMPUG00000006266	1.23934	-0.242497	11.2249	0.00115547	0.0237833	Kidney_N111-Wt
ENSMPUG00000017049	1.28172	0.881744	11.1667	0.00118836	0.0241901	Kidney_N111-Wt
ENSMPUG00000013654	-1.17082	1.90135	11.162	0.00119109	0.0242174	Kidney_N111-Wt
ENSMPUG00000029039	1.82566	-2.52144	11.4241	0.0012055	0.0243193	Kidney_N111-Wt
ENSMPUG00000006874	1.27207	1.91655	11.1202	0.00121534	0.0243417	Kidney_N111-Wt
ENSMPUG00000031296	3.96722	-2.58875	11.8807	0.00122488	0.0244326	Kidney_N111-Wt
ENSMPUG00000025475	1.46114	-0.949551	11.1032	0.00122533	0.0244326	Kidney_N111-Wt
ENSMPUG00000017389	1.09361	1.16206	11.0964	0.00122939	0.0244825	Kidney_N111-Wt
ENSMPUG00000028035	-1.54505	-2.02121	11.0785	0.00124006	0.0246108	Kidney_N111-Wt
ENSMPUG00000028438	1.24349	-1.05393	11.0538	0.00125492	0.0247634	Kidney_N111-Wt
ENSMPUG00000021011	-1.32017	2.77515	11.0455	0.00125997	0.0248083	Kidney_N111-Wt
ENSMPUG00000007044	1.17673	0.100793	11.0169	0.00127751	0.0249041	Kidney_N111-Wt
ENSMPUG00000019846	1.0372	1.48783	11.0053	0.00128471	0.0249296	Kidney_N111-Wt
ENSMPUG00000000352	1.16694	-0.708272	10.9721	0.00130549	0.0251927	Kidney_N111-Wt
ENSMPUG00000027363	1.43505	-1.01627	10.9224	0.00133726	0.025575	Kidney_N111-Wt
ENSMPUG00000029004	1.25678	0.120552	10.8459	0.0013877	0.0259549	Kidney_N111-Wt
ENSMPUG00000014018	1.40255	-0.533924	10.8427	0.00138985	0.0259549	Kidney_N111-Wt
ENSMPUG00000007459	2.10549	-1.60837	10.8029	0.00141695	0.026243	Kidney_N111-Wt
ENSMPUG00000029912	1.40218	1.56704	10.8599	0.00141828	0.026243	Kidney_N111-Wt
ENSMPUG00000005233	1.21147	-0.621717	10.7765	0.00143522	0.0263829	Kidney_N111-Wt
ENSMPUG00000003673	-3.01613	0.337102	10.7528	0.00145179	0.02652	Kidney_N111-Wt
ENSMPUG00000013936	1.65836	-0.606643	10.7429	0.00145878	0.0265918	Kidney_N111-Wt
ENSMPUG00000025002	4.34501	-2.16302	10.8127	0.00146228	0.0266278	Kidney_N111-Wt
ENSMPUG00000004398	-1.09636	6.61743	10.7041	0.00148653	0.0268731	Kidney_N111-Wt
ENSMPUG00000013470	1.03919	-0.524267	10.6737	0.00150862	0.0271821	Kidney_N111-Wt
ENSMPUG00000008565	1.02658	0.324689	10.6309	0.00154034	0.0276169	Kidney_N111-Wt
ENSMPUG00000014818	1.3838	-0.152042	10.6223	0.00154681	0.027646	Kidney_N111-Wt
ENSMPUG00000008956	1.01485	2.77635	10.611	0.00155535	0.0277112	Kidney_N111-Wt
ENSMPUG00000017495	1.03346	1.77661	10.5726	0.00158467	0.028084	Kidney_N111-Wt
ENSMPUG00000029567	1.1069	-0.500723	10.5634	0.00159181	0.0281163	Kidney_N111-Wt
ENSMPUG00000030453	1.24571	0.604807	10.4693	0.00166641	0.0288112	Kidney_N111-Wt
ENSMPUG00000016737	-1.14782	7.90836	10.4446	0.00168664	0.02896	Kidney_N111-Wt
ENSMPUG00000031662	1.60749	-1.71416	10.4299	0.00169873	0.0290818	Kidney_N111-Wt
ENSMPUG00000016857	1.61831	-0.814247	10.4194	0.00170746	0.0291739	Kidney_N111-Wt
ENSMPUG00000010944	1.34885	0.252926	10.3732	0.00174643	0.0296366	Kidney_N111-Wt
ENSMPUG00000010958	-1.16589	7.38191	10.3286	0.00178486	0.030113	Kidney_N111-Wt
ENSMPUG00000008792	1.14378	2.12251	10.3179	0.00179427	0.030206	Kidney_N111-Wt
ENSMPUG00000030464	1.06475	-0.465403	10.2767	0.0018307	0.0306199	Kidney_N111-Wt
ENSMPUG00000027746	1.15177	-0.944807	10.2453	0.00185911	0.0309131	Kidney_N111-Wt
ENSMPUG00000019249	1.53165	-1.16613	10.2425	0.00186162	0.0309131	Kidney_N111-Wt
ENSMPUG00000030640	1.14752	-0.66975	10.2416	0.00186242	0.0309131	Kidney_N111-Wt
ENSMPUG00000026005	1.58622	-0.445499	10.2215	0.00188087	0.0309131	Kidney_N111-Wt
ENSMPUG00000030035	1.0586	-0.107713	10.2149	0.00188689	0.0309368	Kidney_N111-Wt
ENSMPUG00000017427	-1.12274	4.97847	10.1996	0.0019011	0.0310166	Kidney_N111-Wt
ENSMPUG00000013656	1.17389	3.71302	10.1963	0.0019042	0.0310166	Kidney_N111-Wt
ENSMPUG00000029989	1.25305	0.649184	10.1822	0.00191737	0.0310536	Kidney_N111-Wt
ENSMPUG00000012455	1.41314	-1.33603	10.1766	0.00192269	0.0310855	Kidney_N111-Wt
ENSMPUG00000024084	1.55044	-1.6436	10.9718	0.00197392	0.0315511	Kidney_N111-Wt
ENSMPUG00000019769	-1.06287	2.43153	10.1203	0.00197638	0.0315511	Kidney_N111-Wt
ENSMPUG00000014276	1.40579	-0.01165	10.1156	0.001981	0.0315511	Kidney_N111-Wt
ENSMPUG00000031481	1.19368	2.089	10.1143	0.00198223	0.0315511	Kidney_N111-Wt
ENSMPUG00000005541	1.14318	0.132566	10.107	0.00198935	0.031578	Kidney_N111-Wt
ENSMPUG00000004797	1.02374	5.52367	10.0247	0.00207128	0.0325234	Kidney_N111-Wt
ENSMPUG00000028877	1.90835	-1.88629	10.8934	0.00207426	0.0325399	Kidney_N111-Wt
ENSMPUG00000006528	1.04835	-0.674656	9.99046	0.00210643	0.0327764	Kidney_N111-Wt
ENSMPUG00000030863	1.12628	-0.173456	9.95657	0.0021418	0.0331827	Kidney_N111-Wt
ENSMPUG00000024529	1.17631	0.973988	10.3047	0.00215032	0.0332261	Kidney_N111-Wt
ENSMPUG00000019025	1.25278	-1.16314	9.93866	0.00216074	0.0332988	Kidney_N111-Wt
ENSMPUG00000021223	1.00821	-0.151964	9.92774	0.00217237	0.0334189	Kidney_N111-Wt
ENSMPUG00000013826	1.60685	-0.742638	9.9216	0.00217894	0.033461	Kidney_N111-Wt
ENSMPUG00000007193	1.16755	-0.412573	9.8981	0.00220428	0.0336144	Kidney_N111-Wt
ENSMPUG00000014650	1.24755	5.81763	9.89455	0.00220813	0.0336144	Kidney_N111-Wt
ENSMPUG00000024527	1.23201	-1.8899	9.89185	0.00221106	0.0336286	Kidney_N111-Wt
ENSMPUG00000025920	1.02761	-0.12056	9.88408	0.00221954	0.033728	Kidney_N111-Wt
ENSMPUG00000006321	-1.02118	2.88086	9.86046	0.00224549	0.033857	Kidney_N111-Wt
ENSMPUG00000000739	-2.05851	5.12794	9.85611	0.00225029	0.0339001	Kidney_N111-Wt
ENSMPUG00000001958	1.12147	4.37405	9.84218	0.00226578	0.0339575	Kidney_N111-Wt
ENSMPUG00000032022	1.07378	0.989889	9.83312	0.00227592	0.0340573	Kidney_N111-Wt
ENSMPUG00000000672	1.53776	-0.588342	9.82836	0.00228126	0.0340724	Kidney_N111-Wt
ENSMPUG00000031174	1.38054	2.87074	9.79932	0.00231413	0.0342991	Kidney_N111-Wt
ENSMPUG00000010149	1.22203	-0.132906	9.70212	0.00242775	0.0354281	Kidney_N111-Wt
ENSMPUG00000029962	4.11425	-2.11465	9.7288	0.00243063	0.0354281	Kidney_N111-Wt
ENSMPUG00000001526	1.19527	0.0977622	9.69028	0.00244199	0.0355596	Kidney_N111-Wt
ENSMPUG00000019606	1.09803	2.93699	9.68056	0.00245373	0.035604	Kidney_N111-Wt
ENSMPUG00000013100	1.59956	1.43476	9.67045	0.00246602	0.0356418	Kidney_N111-Wt
ENSMPUG00000028669	1.44153	-1.5383	9.64926	0.00249196	0.0357608	Kidney_N111-Wt
ENSMPUG00000020702	1.34986	-1.3759	9.62628	0.00252042	0.0360104	Kidney_N111-Wt
ENSMPUG00000002410	1.5587	-0.926588	9.59883	0.00255484	0.036181	Kidney_N111-Wt
ENSMPUG00000014927	1.10041	1.42163	9.54812	0.00261974	0.0366785	Kidney_N111-Wt
ENSMPUG00000011120	1.34059	-1.29336	9.54211	0.00262754	0.0367582	Kidney_N111-Wt
ENSMPUG00000010930	1.2068	0.714001	9.50027	0.00268254	0.0371995	Kidney_N111-Wt
ENSMPUG00000027138	1.23018	0.0428305	9.46291	0.00273266	0.037566	Kidney_N111-Wt
ENSMPUG00000010153	1.24456	-0.798248	9.43809	0.00276647	0.0379113	Kidney_N111-Wt
ENSMPUG00000013683	1.00674	0.461754	9.48882	0.00281474	0.0383605	Kidney_N111-Wt
ENSMPUG00000016105	1.12205	-0.250763	9.39604	0.00282478	0.0383795	Kidney_N111-Wt
ENSMPUG00000001779	-1.45583	4.03049	9.36824	0.00286402	0.0387309	Kidney_N111-Wt
ENSMPUG00000013655	1.61695	-0.708609	9.34249	0.00290086	0.0391078	Kidney_N111-Wt
ENSMPUG00000018514	-1.48151	1.78337	9.32645	0.00292407	0.0392388	Kidney_N111-Wt
ENSMPUG00000011706	1.22979	-0.964307	9.32142	0.00293138	0.0393066	Kidney_N111-Wt
ENSMPUG00000002522	1.03581	2.44781	9.31069	0.00294705	0.0394605	Kidney_N111-Wt
ENSMPUG00000008737	-1.40252	5.68286	9.30358	0.00295748	0.0394746	Kidney_N111-Wt
ENSMPUG00000029899	1.085	0.916853	9.44065	0.00301077	0.0399718	Kidney_N111-Wt
ENSMPUG00000006005	1.11671	0.535657	9.26117	0.0030205	0.0400449	Kidney_N111-Wt
ENSMPUG00000012510	1.18087	-0.417886	9.50596	0.00307665	0.0405805	Kidney_N111-Wt
ENSMPUG00000016825	1.16572	1.88204	9.20681	0.0031033	0.0407356	Kidney_N111-Wt
ENSMPUG00000025753	1.53072	0.801119	9.12543	0.00323169	0.0415451	Kidney_N111-Wt
ENSMPUG00000016783	1.28096	-0.336123	9.11405	0.00325008	0.0417508	Kidney_N111-Wt
ENSMPUG00000017003	-1.23946	2.94631	9.10884	0.00325853	0.0417978	Kidney_N111-Wt
ENSMPUG00000019851	1.50103	-1.73125	9.0542	0.00334856	0.042577	Kidney_N111-Wt
ENSMPUG00000018316	1.07003	-0.895007	9.0501	0.00335542	0.0426331	Kidney_N111-Wt
ENSMPUG00000017905	1.21758	5.19466	9.03719	0.00337712	0.0428606	Kidney_N111-Wt
ENSMPUG00000014363	1.15507	0.350144	8.98776	0.00346153	0.0434122	Kidney_N111-Wt
ENSMPUG00000018884	-1.00874	6.30972	8.97882	0.00347703	0.0434523	Kidney_N111-Wt
ENSMPUG00000006099	1.163	-0.232808	8.9341	0.00355565	0.0439667	Kidney_N111-Wt
ENSMPUG00000027830	1.19363	-0.94234	8.90882	0.00360091	0.0443629	Kidney_N111-Wt
ENSMPUG00000028357	1.55575	-2.00919	8.84971	0.00370907	0.0453432	Kidney_N111-Wt
ENSMPUG00000013505	1.26063	-1.08237	8.83733	0.00373213	0.0454024	Kidney_N111-Wt
ENSMPUG00000025882	1.15034	0.93608	8.82706	0.00375139	0.0455224	Kidney_N111-Wt
ENSMPUG00000018571	-2.07916	2.81884	8.85196	0.0037908	0.0457841	Kidney_N111-Wt
ENSMPUG00000026793	1.00122	2.11744	8.78468	0.00383196	0.0460707	Kidney_N111-Wt
ENSMPUG00000021382	1.28922	-1.09708	8.77554	0.00384956	0.0461867	Kidney_N111-Wt
ENSMPUG00000013259	-1.75129	-0.962408	8.9541	0.00385777	0.0462322	Kidney_N111-Wt
ENSMPUG00000024233	1.15161	0.569236	8.75906	0.00388151	0.0463417	Kidney_N111-Wt
ENSMPUG00000021501	1.07599	-0.954595	8.75244	0.00389443	0.0463878	Kidney_N111-Wt
ENSMPUG00000029104	1.29966	-0.800712	8.73969	0.00391943	0.0465132	Kidney_N111-Wt
ENSMPUG00000028640	1.16921	-0.565032	8.73108	0.0039364	0.0465879	Kidney_N111-Wt
ENSMPUG00000029150	1.30313	0.683759	8.71983	0.00395871	0.0467398	Kidney_N111-Wt
ENSMPUG00000013336	1.16538	2.38315	8.70643	0.00398544	0.0469771	Kidney_N111-Wt
ENSMPUG00000029490	1.30129	-0.435354	8.70366	0.00399099	0.0470107	Kidney_N111-Wt
ENSMPUG00000021301	1.49998	-0.379228	8.68797	0.00402257	0.0471806	Kidney_N111-Wt
ENSMPUG00000008384	-1.1631	9.02485	8.65899	0.00408157	0.0476365	Kidney_N111-Wt
ENSMPUG00000009327	-1.25503	5.32983	8.6392	0.00412238	0.0479753	Kidney_N111-Wt
ENSMPUG00000025496	1.18363	-0.215216	8.62442	0.00415314	0.0481406	Kidney_N111-Wt
ENSMPUG00000014506	-1.23933	5.68597	8.62178	0.00415866	0.0481726	Kidney_N111-Wt
ENSMPUG00000004474	-3.84979	0.210031	8.64132	0.00422105	0.0487013	Kidney_N111-Wt
ENSMPUG00000006860	1.29783	-0.89761	8.58212	0.00424251	0.0488841	Kidney_N111-Wt
ENSMPUG00000016526	-1.30622	5.56258	8.56964	0.00426923	0.0490947	Kidney_N111-Wt
ENSMPUG00000017477	2.77631	-0.495976	8.55941	0.0042913	0.0492187	Kidney_N111-Wt
ENSMPUG00000003091	1.33463	0.984834	8.54942	0.00431293	0.0493649	Kidney_N111-Wt
ENSMPUG00000006816	1.01236	-0.17485	8.53984	0.00433379	0.0494125	Kidney_N111-Wt
ENSMPUG00000021863	1.0139	-0.692222	8.53885	0.00433595	0.0494125	Kidney_N111-Wt
ENSMPUG00000005417	1.88313	-1.80176	8.58001	0.00435197	0.0495239	Kidney_N111-Wt
ENSMPUG00000004782	1.07344	-0.629252	8.52997	0.00435541	0.0495307	Kidney_N111-Wt

[truncated: 11 more sheets: Supplementary Table 11, Supplementary Table 12, Supplementary Table 13, Supplementary Table 14, Supplementary Table 15, Supplementary Table 16, Supplementary Table 17, Supplementary Table 18, Supplementary Table 19, Supplementary Table 20, Supplementary Table 21]
